# Supplementary material for: Knowledge Mapping of Necroptosis From 2012 to 2021: A Bibliometric Analysis
Source: Front Immunol. 2022 Jun 13;13:917155. doi: 10.3389/fimmu.2022.917155 (PMC9234124; doi:10.3389/fimmu.2022.917155)
Supplement: Supplementary Table 1 — Included studies (.xlsx). [file Table_1.xlsx]

## Sheet: Sheet1
FN Clarivate Analytics Web of Science
VR 1.0
PT J
AU Otsubo, K
Maeyashiki, C
Nibe, Y
Tamura, A
Aonuma, E
Matsuda, H
Kobayashi, M
Onizawa, M
Nemoto, Y
Nagaishi, T
Okamoto, R
Tsuchiya, K
Nakamura, T
Torii, S
Itakura, E
Watanabe, M
Oshima, S
AF Otsubo, Kana
Maeyashiki, Chiaki
Nibe, Yoichi
Tamura, Akiko
Aonuma, Emi
Matsuda, Hiroki
Kobayashi, Masanori
Onizawa, Michio
Nemoto, Yasuhiro
Nagaishi, Takashi
Okamoto, Ryuichi
Tsuchiya, Kiichiro
Nakamura, Tetsuya
Torii, Satoru
Itakura, Eisuke
Watanabe, Mamoru
Oshima, Shigeru
TI Receptor-Interacting Protein Kinase 3 (RIPK3) inhibits autophagic flux
during necroptosis in intestinal epithelial cells
SO FEBS LETTERS
LA English
DT Article
DE autophagy; necroptotic stimulation; necrostatin-1; RIPK3; SQSTM1; p62;
STX17
ID DEATH; UBIQUITINATION; APOPTOSIS
AB Autophagy is an intracellular process that regulates the degradation of cytosolic proteins and organelles. Dying cells often accumulate autophagosomes. However, the mechanisms by which necroptotic stimulation induces autophagosomes are not defined. Here, we demonstrate that the activation of necroptosis with TNF-alpha plus the cell-permeable pan-caspase inhibitor Z-VAD induces LC3-II and LC3 p…
C1 [Otsubo, Kana; Maeyashiki, Chiaki; Nibe, Yoichi; Tamura, Akiko; Aonuma, Emi; Matsuda, Hiroki; Kobayashi, Masanori; Onizawa, Michio; Nemoto, Yasuhiro; Tsuchiya, Kiichiro; Watanabe, Mamoru; Oshima, Shigeru] Tokyo Med & Dent Univ, Grad Sch, Dept Gastroenterol & Hepatol, Tokyo, Japan.
[Nagaishi, Takashi] Tokyo Med & Dent Univ, Dept Adv Therapeut GI Dis, Tokyo, Japan.
[Okamoto, Ryuichi] Tokyo Med & Dent Univ, Ctr Stem Cell & Regenerat Med, Tokyo, Japan.
[Nakamura, Tetsuya] Juntendo Univ, Dept Res & Dev Organoids, Sch Med, Tokyo, Japan.
[Torii, Satoru] Tokyo Med & Dent Univ, Med Res Inst, Dept Pathol Cell Biol, Tokyo, Japan.
[Itakura, Eisuke] Chiba Univ, Grad Sch Sci, Dept Biol, Chiba, Japan.
[Watanabe, Mamoru] Tokyo Med & Dent Univ, Adv Res Inst, Tokyo, Japan.
RP Oshima, S (通讯作者)，Tokyo Med & Dent Univ, Grad Sch, Dept Gastroenterol & Hepatol, Bunkyo Ku, 1-5-45 Yushima, Tokyo 1138519, Japan.
EM soshima.gast@tmd.ac.jp
RI Oshima, Shigeru/C-9865-2015
OI Oshima, Shigeru/0000-0003-1186-9177; Torii, Satoru/0000-0003-4841-7131
FU TMDU; Sony IPS, Inc.; MEXT/JSPS KAKENHIMinistry of Education, Culture,
Sports, Science and Technology, Japan (MEXT)Japan Society for the
Promotion of ScienceGrants-in-Aid for Scientific Research (KAKENHI)
[16K15423, 18K07934, 19H01050]; Research Center Network Program for
Realization of Regenerative Medicine from AMED [18bm03041h0006,
19bm0304001h0007]; Naoki Tsuchida Research Grant
FX We thank Masako Akiyama for statistical advice. This study was supported
by the Cooperation Program between TMDU and Sony IP&S, Inc. This work
was supported by funding from MEXT/JSPS KAKENHI [16K15423, 18K07934,
19H01050]; and the Research Center Network Program for Realization of
Regenerative Medicine from AMED [18bm03041h0006, 19bm0304001h0007]. This
study was also supported by Naoki Tsuchida Research Grant.
CR Bialik S, 2018, J CELL SCI, V131, DOI 10.1242/jcs.215152
Cho Y, 2009, CELL, V137, P1112, DOI 10.1016/j.cell.2009.05.037
Choi ME, 2019, JCI INSIGHT, V4, DOI 10.1172/jci.insight.128834
Cuchet-Lourenco D, 2018, SCIENCE, V361, P810, DOI 10.1126/science.aar2641
Degterev A, 2005, NAT CHEM BIOL, V1, P112, DOI 10.1038/nchembio711
Frank D, 2019, J CELL SCI, V132, DOI 10.1242/jcs.220996
Galluzzi L, 2018, CELL DEATH DIFFER, V25, P486, DOI 10.1038/s41418-017-0012-4
Goodall ML, 2016, DEV CELL, V37, P337, DOI 10.1016/j.devcel.2016.04.018
Harris KG, 2015, CELL HOST MICROBE, V18, P221, DOI 10.1016/j.chom.2015.07.007
He SD, 2009, CELL, V137, P1100, DOI 10.1016/j.cell.2009.05.021
Hitotsumatsu O, 2008, IMMUNITY, V28, P381, DOI 10.1016/j.immuni.2008.02.002
Itakura E, 2012, CELL, V151, P1256, DOI 10.1016/j.cell.2012.11.001
Kirkin V, 2019, MOL CELL, V76, P268, DOI 10.1016/j.molcel.2019.09.005
Li Y, 2019, P NATL ACAD SCI USA, V116, P970, DOI 10.1073/pnas.1813582116
Lin SY, 2018, AUTOPHAGY, V14, P778, DOI 10.1080/15548627.2017.1386359
Matsuzawa Y, 2015, BIOCHEM BIOPH RES CO, V456, P298, DOI 10.1016/j.bbrc.2014.11.075
Morishita H, 2019, ANNU REV CELL DEV BI, V35, P453, DOI 10.1146/annurev-cellbio-100818-125300
Nakamura S, 2017, J CELL SCI, V130, P1209, DOI 10.1242/jcs.196352
Newton K, 2019, NATURE, V574, P428, DOI 10.1038/s41586-019-1548-x
Newton K, 2014, SCIENCE, V343, P1357, DOI 10.1126/science.1249361
Nibe Y, 2018, AUTOPHAGY, V14, P347, DOI 10.1080/15548627.2017.1407889
Ogasawara M, 2017, J MOL CELL CARDIOL, V108, P203, DOI 10.1016/j.yjmcc.2017.06.008
Onizawa M, 2015, NAT IMMUNOL, V16, P618, DOI 10.1038/ni.3172
Sanchez-Martin P, 2019, FEBS J, V286, P8, DOI 10.1111/febs.14712
Takahashi N, 2014, NATURE, V513, P95, DOI 10.1038/nature13706
Thoreen CC, 2009, J BIOL CHEM, V284, P8023, DOI 10.1074/jbc.M900301200
Wertz IE, 2004, NATURE, V430, P694, DOI 10.1038/nature02794
Yang C, 2017, ADV WIREL TECHNOL TE, P1, DOI 10.4018/978-1-5225-1712-2
Ye YC, 2011, J PHARMACOL SCI, V117, P160, DOI 10.1254/jphs.11105FP
Zhang DW, 2009, SCIENCE, V325, P332, DOI 10.1126/science.1172308
NR 30
TC 5
Z9 5
U1 1
U2 6
PU WILEY
PI HOBOKEN
PA 111 RIVER ST, HOBOKEN 07030-5774, NJ USA
SN 0014-5793
EI 1873-3468
J9 FEBS LETT
JI FEBS Lett.
PD MAY
PY 2020
VL 594
IS 10
BP 1586
EP 1595
DI 10.1002/1873-3468.13748
EA FEB 2020
PG 10
WC Biochemistry & Molecular Biology; Biophysics; Cell Biology
WE Science Citation Index Expanded (SCI-EXPANDED)
SC Biochemistry & Molecular Biology; Biophysics; Cell Biology
GA LQ9AX
UT WOS:000513544300001
PM 31997355
DA 2022-03-24
ER
PT J
AU Zargarian, S
Shlomovitz, I
Erlich, Z
Hourizadeh, A
Ofir-Birin, Y
Croker, BA
Regev-Rudzki, N
Edry-Botzer, L
Gerlic, M
AF Zargarian, Sefi
Shlomovitz, Inbar
Erlich, Ziv
Hourizadeh, Aria
Ofir-Birin, Yifat
Croker, Ben A.
Regev-Rudzki, Neta
Edry-Botzer, Liat
Gerlic, Motti
TI Phosphatidylserine externalization, "necroptotic bodies" release, and
phagocytosis during necroptosis
SO PLOS BIOLOGY
LA English
DT Article
ID CELL-DEATH; FLOW-CYTOMETRY; MYCOPLASMA-FERMENTANS; PROGRAMMED NECROSIS;
APOPTOTIC BODIES; EXPOSURE; MACROPHAGES; RIP3; DNA; DISCRIMINATION
AB Necroptosis is a regulated, nonapoptotic form of cell death initiated by receptor-interacting protein kinase-3 (RIPK3) and mixed lineage kinase domain-like (MLKL) proteins. It is considered to be a form of regulated necrosis, and, by lacking the "find me" and "eat me" signals that are a feature of apoptosis, necroptosis is considered to be inflammatory. One such "eat me" signal observed during…
C1 [Zargarian, Sefi; Shlomovitz, Inbar; Erlich, Ziv; Hourizadeh, Aria; Edry-Botzer, Liat; Gerlic, Motti] Tel Aviv Univ, Sackler Fac Med, Dept Clin Microbiol & Immunol, Tel Aviv, Israel.
[Ofir-Birin, Yifat; Regev-Rudzki, Neta] Weizmann Inst Sci, Dept Biomol Sci, Rehovot, Israel.
[Croker, Ben A.] Boston Childrens Hosp, Div Hematol Oncol, Boston, MA USA.
[Croker, Ben A.] Harvard Med Sch, Dept Pediat, Boston, MA USA.
RP Gerlic, M (通讯作者)，Tel Aviv Univ, Sackler Fac Med, Dept Clin Microbiol & Immunol, Tel Aviv, Israel.
EM mgerlic@post.tau.ac.il
RI Gerlic, Motti/U-3484-2017; gerlic, Motti/I-5492-2019
OI Gerlic, Motti/0000-0001-9518-1833; gerlic, Motti/0000-0001-9518-1833
FU American Asthma Foundation; Israel Science Foundation (ISF)Israel
Science Foundation [2235/16, 1416/15]; Recanati Foundation (TAU); Enid
Barden and Aaron J. Jade President's Development Chair for New
Scientists in Memory of Cantor John Y. Jade; Individual research grant
Varda and Boaz Dotan Research Center; NIHUnited States Department of
Health & Human ServicesNational Institutes of Health (NIH) - USA
[5R01HL124209-2]; NATIONAL HEART, LUNG, AND BLOOD INSTITUTEUnited States
Department of Health & Human ServicesNational Institutes of Health (NIH)
- USANIH National Heart Lung & Blood Institute (NHLBI) [R01HL124209]
Funding Source: NIH RePORTER
FX American Asthma Foundation www.americanasthmafoundation.org/ (grant
number). Received by BAC. The tinder had no role in study design, data
collection and analysis, decision to publish, or preparation of the
manuscript. Israel Science Foundation (ISF) http://test.isf.org.il/#/
grant number 2235/16). Received by NRR. The funder had no role in study
design, data collection and analysis, decision to publish, or
preparation of the manuscript. Recanati Foundation (TAU) (grant number).
Received by MG. The funder had no role in study design, data collection
and analysis, decision to publish, or preparation of the manuscript.
Israel Science Foundation (ISF) http://test.isf.org.il/#/ (grant number
1416/15). Received by MG. The funder had no role in study design, data
collection and analysis, decision to publish, or preparation of the
manuscript. Alpha-1 foundation https://www.alpha1.org/ (grant number).
Received by MG. The funder had no role in study design, data collection
and analysis, decision to publish, or preparation of the manuscript.
Enid Barden and Aaron J. Jade President's Development Chair for New
Scientists in Memory of Cantor John Y. Jade. (grant number). Received by
NRR. The funder had no role in study design, data collection and
analysis, decision to publish, or preparation of the manuscript.
Individual research grant Varda and Boaz Dotan Research Center (grant
number). Received by MG. The funder had no role in study design, data
collection and analysis, decision to publish, or preparation of the
manuscript. NIH https://www.nih.gov/ (grant number 5R01HL124209-2).
Received by BAC. The funder had no role in study design, data collection
and analysis, decision to publish, or preparation of the manuscript.
CR Atkin-Smith GK, 2017, SCI REP-UK, V7, DOI 10.1038/srep39846
Brouckaert G, 2004, MOL BIOL CELL, V15, P1089, DOI 10.1091/mbc.E03-09-0668
Cullen SP, 2013, MOL CELL, V49, P1034, DOI 10.1016/j.molcel.2013.01.025
Denecker G, 2001, CELL DEATH DIFFER, V8, P829, DOI 10.1038/sj.cdd.4400883
Dillon CP, 2014, CELL, V157, P1189, DOI 10.1016/j.cell.2014.04.018
Elmore S, 2007, TOXICOL PATHOL, V35, P495, DOI 10.1080/01926230701320337
Enari M, 1998, NATURE, V391, P43, DOI 10.1038/34112
FADOK VA, 1992, J IMMUNOL, V148, P2207
Ferraro-Peyret C, 2002, J IMMUNOL, V169, P4805, DOI 10.4049/jimmunol.169.9.4805
Galluzzi L, 2015, CELL DEATH DIFFER, V22, P58, DOI 10.1038/cdd.2014.137
Gerlic M, 2004, CELL DEATH DIFFER, V11, P1204, DOI 10.1038/sj.cdd.4401482
Gerlic M, 2014, CELL METAB, V19, P345, DOI 10.1016/j.cmet.2014.02.002
Gerlic M, 2007, CELL MICROBIOL, V9, P142, DOI 10.1111/j.1462-5822.2006.00774.x
Gong YN, 2017, CELL, V169, P286, DOI 10.1016/j.cell.2017.03.020
He SD, 2011, P NATL ACAD SCI USA, V108, P20054, DOI 10.1073/pnas.1116302108
He SD, 2009, CELL, V137, P1100, DOI 10.1016/j.cell.2009.05.021
Holler N, 2000, NAT IMMUNOL, V1, P489, DOI 10.1038/82732
Jiang LZ, 2016, NAT PROTOC, V11, P655, DOI 10.1038/nprot.2016.028
Kaczmarek A, 2013, IMMUNITY, V38, P209, DOI 10.1016/j.immuni.2013.02.003
Kaiser WJ, 2014, P NATL ACAD SCI USA, V111, P7753, DOI 10.1073/pnas.1401857111
Kaiser WJ, 2013, J BIOL CHEM, V288, P31268, DOI 10.1074/jbc.M113.462341
Kawane K, 2010, P NATL ACAD SCI USA, V107, P19432, DOI 10.1073/pnas.1010603107
KERR JFR, 1972, BRIT J CANCER, V26, P239, DOI 10.1038/bjc.1972.33
Kim YE, 2010, NAT PROTOC, V5, P1396, DOI 10.1038/nprot.2010.101
Kroemer G, 2000, NAT MED, V6, P513, DOI 10.1038/74994
Krysko DV, 2008, METHODS, V44, P205, DOI 10.1016/j.ymeth.2007.12.001
Krysko O, 2004, APOPTOSIS, V9, P495, DOI 10.1023/B:APPT.0000031452.75162.75
Linkermann A, 2014, CELL DEATH BIOL DIS, P1, DOI 10.1007/978-1-4614-8220-8_1
Mukae N, 2002, GENE DEV, V16, P2662, DOI 10.1101/gad.1022802
Mukhopadhyay P, 2007, NAT PROTOC, V2, P2295, DOI 10.1038/nprot.2007.327
Nunez R, 2010, CELL DEATH DIFFER, V17, P1665, DOI 10.1038/cdd.2010.96
Regev-Rudzki N, 2013, CELL, V153, P1120, DOI 10.1016/j.cell.2013.04.029
Rickard JA, 2014, CELL, V157, P1175, DOI 10.1016/j.cell.2014.04.019
Sawai H, 2011, BIOCHEM BIOPH RES CO, V411, P569, DOI 10.1016/j.bbrc.2011.06.186
Segawa K, 2015, TRENDS CELL BIOL, V25, P639, DOI 10.1016/j.tcb.2015.08.003
Silke J, 2015, NAT IMMUNOL, V16, P689, DOI [10.1038/ni.3206, 10.1038/ni0815-889b]
Sun LM, 2012, CELL, V148, P213, DOI 10.1016/j.cell.2011.11.031
Taylor RC, 2008, NAT REV MOL CELL BIO, V9, P231, DOI 10.1038/nrm2312
Troiano L, 2007, NAT PROTOC, V2, P2719, DOI 10.1038/nprot.2007.405
Upton JW, 2012, CELL HOST MICROBE, V11, P290, DOI [10.1016/j.chom.2012.01.016, 10.1016/j.chom.2019.09.004]
Van Loo G, 2002, CELL DEATH DIFFER, V9, P301, DOI 10.1038/sj.cdd.4400966
Wallach D, 2014, NAT REV IMMUNOL, V14, P51, DOI 10.1038/nri3561
NR 42
TC 96
Z9 96
U1 0
U2 7
PU PUBLIC LIBRARY SCIENCE
PI SAN FRANCISCO
PA 1160 BATTERY STREET, STE 100, SAN FRANCISCO, CA 94111 USA
SN 1545-7885
J9 PLOS BIOL
JI PLoS. Biol.
PD JUN
PY 2017
VL 15
IS 6
AR e2002711
DI 10.1371/journal.pbio.2002711
PG 23
WC Biochemistry & Molecular Biology; Biology
WE Science Citation Index Expanded (SCI-EXPANDED)
SC Biochemistry & Molecular Biology; Life Sciences & Biomedicine - Other
Topics
GA EZ1ZX
UT WOS:000404510400023
PM 28650960
OA gold, Green Published, Green Submitted
DA 2022-03-24
ER
PT J
AU Bittner, S
Knoll, G
Ehrenschwender, M
AF Bittner, Sebastian
Knoll, Gertrud
Ehrenschwender, Martin
TI Death receptor 3 mediates necroptotic cell death
SO CELLULAR AND MOLECULAR LIFE SCIENCES
LA English
DT Article
DE Death receptor 3; Necroptosis; TL1A; RIP3; MLKL; TNFRSF25
ID NF-KAPPA-B; TUMOR-NECROSIS-FACTOR; MIXED LINEAGE KINASE; DOMAIN-LIKE;
TNF; ACTIVATION; APOPTOSIS; RIP3; DOWNSTREAM; COMPLEX
AB Death receptor 3 (DR3) was initially identified as a T cell co-stimulatory and pro-inflammatory molecule, but further studies revealed a more complex role of DR3 and its ligand TL1A. Although being a death receptor, DR3 gained to date predominantly attention as a contributor to inflammation-driven diseases. In our study, we investigated the cell death pathways associated with DR3. We show that…
C1 [Bittner, Sebastian; Knoll, Gertrud; Ehrenschwender, Martin] Univ Hosp Regensburg, Inst Clin Microbiol & Hyg, Franz Josef Strauss Allee 11, D-93053 Regensburg, Germany.
RP Ehrenschwender, M (通讯作者)，Univ Hosp Regensburg, Inst Clin Microbiol & Hyg, Franz Josef Strauss Allee 11, D-93053 Regensburg, Germany.
EM martin.ehrenschwender@ukr.de
OI Ehrenschwender, Martin/0000-0003-4681-8628
FU Deutsche Forschungsgemeinschaft (DFG)German Research Foundation (DFG)
[EH 465/2-1]; Roggenbuck Stiftung; Medical Faculty of the University of
Regensburg ("ReForM-B")
FX ME is supported by grants from Deutsche Forschungsgemeinschaft (DFG
Grant EH 465/2-1), the Roggenbuck Stiftung and the Medical Faculty of
the University of Regensburg ("ReForM-B").
CR Ashkenazi A, 2014, ANNU REV CELL DEV BI, V30, P337, DOI 10.1146/annurev-cellbio-100913-013226
Bertrand MJM, 2008, MOL CELL, V30, P689, DOI 10.1016/j.molcel.2008.05.014
Bittner S, 2016, FEBS J, V283, P323, DOI 10.1111/febs.13576
Burne MJ, 2001, J LEUKOCYTE BIOL, V70, P192
Cai ZY, 2014, NAT CELL BIOL, V16, P55, DOI 10.1038/ncb2883
Chinnaiyan AM, 1996, SCIENCE, V274, P990, DOI 10.1126/science.274.5289.990
Cho Y, 2009, CELL, V137, P1112, DOI 10.1016/j.cell.2009.05.037
Degterev A, 2008, NAT CHEM BIOL, V4, P313, DOI 10.1038/nchembio.83
Degterev A, 2016, CELL MOL LIFE SCI, V73, P2251, DOI 10.1007/s00018-016-2198-x
Dillon CP, 2014, CELL, V157, P1189, DOI 10.1016/j.cell.2014.04.018
Dondelinger Y, 2013, CELL DEATH DIFFER, V20, P1381, DOI 10.1038/cdd.2013.94
Dondelinger Y, 2015, MOL CELL, V60, P63, DOI 10.1016/j.molcel.2015.07.032
Ehrenschwender M, 2014, CELL DEATH DIS, V5, DOI 10.1038/cddis.2014.534
Fearns C, 2006, J BIOL CHEM, V281, P34592, DOI 10.1074/jbc.M604019200
Feng SS, 2007, CELL SIGNAL, V19, P2056, DOI 10.1016/j.cellsig.2007.05.016
Fotin-Mleczek M, 2002, J CELL SCI, V115, P2757
Fulda S, 2016, BIOL CHEM, V397, P657, DOI 10.1515/hsz-2016-0102
Hanahan D, 2011, CELL, V144, P646, DOI 10.1016/j.cell.2011.02.013
He SD, 2009, CELL, V137, P1100, DOI 10.1016/j.cell.2009.05.021
Holler N, 2000, NAT IMMUNOL, V1, P489, DOI 10.1038/82732
Karl I, 2014, CELL DEATH DIS, V5, DOI 10.1038/cddis.2014.404
Kim YS, 2007, MOL CELL, V26, P675, DOI 10.1016/j.molcel.2007.04.021
LASTER SM, 1988, J IMMUNOL, V141, P2629
Lewis J, 2000, J BIOL CHEM, V275, P10519, DOI 10.1074/jbc.275.14.10519
Li DR, 2015, P NATL ACAD SCI USA, V112, P5017, DOI 10.1073/pnas.1505244112
Li JX, 2012, CELL, V150, P339, DOI 10.1016/j.cell.2012.06.019
Linkermann A, 2014, NEW ENGL J MED, V370, P455, DOI 10.1056/NEJMra1310050
Linkermann A, 2012, KIDNEY INT, V81, P751, DOI 10.1038/ki.2011.450
Mahoney DJ, 2008, P NATL ACAD SCI USA, V105, P11778, DOI 10.1073/pnas.0711122105
Micheau O, 2003, CELL, V114, P181, DOI 10.1016/S0092-8674(03)00521-X
Migone TS, 2002, IMMUNITY, V16, P479, DOI 10.1016/S1074-7613(02)00283-2
Murphy JM, 2013, IMMUNITY, V39, P443, DOI 10.1016/j.immuni.2013.06.018
O'Donnell MA, 2007, CURR BIOL, V17, P418, DOI 10.1016/j.cub.2007.01.027
Petersen SL, 2015, CELL DEATH DIFFER, V22, P1846, DOI 10.1038/cdd.2015.35
Richard AC, 2015, J LEUKOCYTE BIOL, V98, P333, DOI 10.1189/jlb.3RI0315-095R
Rodriguez DA, 2016, CELL DEATH DIFFER, V23, P76, DOI 10.1038/cdd.2015.70
Schenk B, 2015, ONCOGENE, V34, P5796, DOI 10.1038/onc.2015.35
Shindo R, 2013, BIOCHEM BIOPH RES CO, V436, P212, DOI 10.1016/j.bbrc.2013.05.075
Shulga N, 2012, J CELL SCI, V125, P2995, DOI 10.1242/jcs.103093
STELLER H, 1995, SCIENCE, V267, P1445, DOI 10.1126/science.7878463
Sun LM, 2012, CELL, V148, P213, DOI 10.1016/j.cell.2011.11.031
Tait SWG, 2013, CSH PERSPECT BIOL, V5, DOI 10.1101/cshperspect.a008706
Ting AT, 2016, TRENDS IMMUNOL, V37, P535, DOI 10.1016/j.it.2016.06.002
Vanden Berghe T, 2003, J BIOL CHEM, V278, P5622, DOI 10.1074/jbc.M208925200
Vanden Berghe T, 2010, CELL DEATH DIFFER, V17, P922, DOI 10.1038/cdd.2009.184
Vanden Berghe T, 2016, CELL MOL LIFE SCI, V73, P2137, DOI 10.1007/s00018-016-2189-y
Vanden Berghe T, 2014, NAT REV MOL CELL BIO, V15, P134, DOI 10.1038/nrm3737
Vanlangenakker N, 2011, CELL DEATH DIFFER, V18, P656, DOI 10.1038/cdd.2010.138
Varfolomeev E, 2008, J BIOL CHEM, V283, P24295, DOI 10.1074/jbc.C800128200
Wang J, 2014, MITOCHONDR DNA, V15, P1, DOI DOI 10.1111/1755-0998.12278
Wang L, 2008, CELL, V133, P693, DOI 10.1016/j.cell.2008.03.036
Wen L, 2003, J BIOL CHEM, V278, P39251, DOI 10.1074/jbc.M305833200
Yoon S, 2016, CELL DEATH DIFFER, V23, P253, DOI 10.1038/cdd.2015.92
Zhang DW, 2009, SCIENCE, V325, P332, DOI 10.1126/science.1172308
Zhao J, 2012, P NATL ACAD SCI USA, V109, P5322, DOI 10.1073/pnas.1200012109
NR 55
TC 12
Z9 13
U1 1
U2 5
PU SPRINGER BASEL AG
PI BASEL
PA PICASSOPLATZ 4, BASEL, 4052, SWITZERLAND
SN 1420-682X
EI 1420-9071
J9 CELL MOL LIFE SCI
JI Cell. Mol. Life Sci.
PD FEB
PY 2017
VL 74
IS 3
BP 543
EP 554
DI 10.1007/s00018-016-2355-2
PG 12
WC Biochemistry & Molecular Biology; Cell Biology
WE Science Citation Index Expanded (SCI-EXPANDED)
SC Biochemistry & Molecular Biology; Cell Biology
GA EJ2FF
UT WOS:000393024800011
PM 27592300
DA 2022-03-24
ER
PT J
AU Moujalled, D
Gangatirkar, P
Kauppi, M
Corbin, J
Lebois, M
Murphy, JM
Lalaoui, N
Hildebrand, JM
Silke, J
Alexander, WS
Josefsson, EC
AF Moujalled, Diane
Gangatirkar, Pradnya
Kauppi, Maria
Corbin, Jason
Lebois, Marion
Murphy, James M.
Lalaoui, Najoua
Hildebrand, Joanne M.
Silke, John
Alexander, Warren S.
Josefsson, Emma C.
TI The necroptotic cell death pathway operates in megakaryocytes, but not
in platelet synthesis
SO CELL DEATH & DISEASE
LA English
DT Article
AB Necroptosis is a pro-inflammatory cell death program executed by the terminal effector, mixed lineage kinase domain-like (MLKL). Previous studies suggested a role for the necroptotic machinery in platelets, where loss of MLKL or its upstream regulator, RIPK3 kinase, impacted thrombosis and haemostasis. However, it remains unknown whether necroptosis operates within megakaryocytes, the progenit…
C1 [Moujalled, Diane; Gangatirkar, Pradnya; Kauppi, Maria; Corbin, Jason; Lebois, Marion; Murphy, James M.; Lalaoui, Najoua; Hildebrand, Joanne M.; Silke, John; Alexander, Warren S.; Josefsson, Emma C.] Walter & Eliza Hall Inst Med Res, Melbourne, Vic, Australia.
[Moujalled, Diane; Kauppi, Maria; Murphy, James M.; Lalaoui, Najoua; Hildebrand, Joanne M.; Silke, John; Alexander, Warren S.; Josefsson, Emma C.] Univ Melbourne, Dept Med Biol, Melbourne, Vic, Australia.
RP Josefsson, EC (通讯作者)，Walter & Eliza Hall Inst Med Res, Melbourne, Vic, Australia.; Josefsson, EC (通讯作者)，Univ Melbourne, Dept Med Biol, Melbourne, Vic, Australia.
EM josefsson@wehi.edu.au
RI Lalaoui, Najoua/C-1410-2014; Murphy, James/B-4863-2017
OI Lalaoui, Najoua/0000-0002-0165-3324; Josefsson,
Emma/0000-0001-6478-5204; Moujalled, Diane/0000-0002-6405-2788;
Hildebrand, Joanne/0000-0002-1456-2042; Murphy,
James/0000-0003-0195-3949
FU National Health and Medical Research Council of Australia
ProjectNational Health and Medical Research Council of Australia
[1079250, 1113577, 1058344, 1142669, 1107149, 9000587]; Victorian State
Government Operational Infrastructure Support Grant; Lorenzo and Pamela
Galli Charitable Trust
FX This work was supported by the National Health and Medical Research
Council of Australia Project and Program Grants (1079250 E.C.J.,
1113577). Fellowships (1058344 W.S.A, 1142669 J.M.H, 1172929 J.M.M and
1107149 J.S), an Independent Research Institutes Infrastructure Support
Scheme Grant (9000587), and a Victorian State Government Operational
Infrastructure Support Grant. E.C.J. is the recipient of a fellowship
from the Lorenzo and Pamela Galli Charitable Trust.
CR Akira S, 2004, NAT REV IMMUNOL, V4, P499, DOI 10.1038/nri1391
Alvarez-Diaz S, 2016, IMMUNITY, V45, P513, DOI 10.1016/j.immuni.2016.07.016
Andonegui G, 2005, BLOOD, V106, P2417, DOI 10.1182/blood-2005-03-0916
Aslam R, 2006, BLOOD, V107, P637, DOI 10.1182/blood-2005-06-2202
Aziz M, 2014, CELL DEATH DIS, V5, DOI 10.1038/cddis.2014.488
Brown GT, 2011, J IMMUNOL, V186, P5489, DOI 10.4049/jimmunol.1001623
Brumatti G, 2016, SCI TRANSL MED, V8, DOI 10.1126/scitranslmed.aad3099
Cognasse F, 2005, IMMUNOL CELL BIOL, V83, P196, DOI 10.1111/j.1440-1711.2005.01314.x
Damien P, 2015, BMC IMMUNOL, V16, DOI 10.1186/s12865-015-0067-2
Debrincat MA, 2012, BLOOD, V119, P5850, DOI 10.1182/blood-2011-12-398834
Degterev A, 2005, NAT CHEM BIOL, V1, P112, DOI 10.1038/nchembio711
Dillon CP, 2014, CELL, V157, P1189, DOI 10.1016/j.cell.2014.04.018
Farley FW, 2000, GENESIS, V28, P106, DOI 10.1002/1526-968X(200011/12)28:3/4<106::AID-GENE30>3.0.CO;2-T
Ghasemzadeh M, 2013, THROMB RES, V131, P191, DOI 10.1016/j.thromres.2012.11.028
Guha M, 2001, CELL SIGNAL, V13, P85, DOI 10.1016/S0898-6568(00)00149-2
Haas S, 2015, CELL STEM CELL, V17, P422, DOI 10.1016/j.stem.2015.07.007
Hamilton JR, 2009, ATHEROSCLEROSIS, V205, P427, DOI 10.1016/j.atherosclerosis.2009.01.018
He SD, 2011, P NATL ACAD SCI USA, V108, P20054, DOI 10.1073/pnas.1116302108
He SD, 2009, CELL, V137, P1100, DOI 10.1016/j.cell.2009.05.021
Heuberger DM, 2019, THROMB J, V17, DOI 10.1186/s12959-019-0194-8
Hildebrand JM, 2020, NAT COMMUN, V11, DOI 10.1038/s41467-020-16819-z
Hildebrand JM, 2014, P NATL ACAD SCI USA, V111, P15072, DOI 10.1073/pnas.1408987111
Jackson SP, 2010, BLOOD, V116, P2011, DOI 10.1182/blood-2010-01-261669
Oliva-Martin MJ, 2016, ONCOTARGET, V7, P37456, DOI 10.18632/oncotarget.9648
Josefsson EC, 2014, NAT COMMUN, V5, DOI 10.1038/ncomms4455
Josefsson EC, 2012, METHODS MOL BIOL, V788, P59, DOI 10.1007/978-1-61779-307-3_5
Josefsson EC, 2011, J EXP MED, V208, P2017, DOI 10.1084/jem.20110750
Junt T, 2007, SCIENCE, V317, P1767, DOI 10.1126/science.1146304
Kahn ML, 1998, NATURE, V394, P690, DOI 10.1038/29325
Kile BT, 2014, BRIT J HAEMATOL, V165, P217, DOI 10.1111/bjh.12757
Kodama T, 2012, CELL DEATH DIFFER, V19, P1856, DOI 10.1038/cdd.2012.88
Kosaki G, 2005, INT J HEMATOL, V81, P208, DOI 10.1532/IJH97.04177
Kraemer BF, 2012, BLOOD, V120, P5014, DOI 10.1182/blood-2012-04-420661
Laurien L, 2020, NAT COMMUN, V11, DOI 10.1038/s41467-020-15466-8
Lebois M, 2016, PLATELETS, V27, P497, DOI 10.3109/09537104.2016.1161739
Lefrancais E, 2017, NATURE, V544, P105, DOI 10.1038/nature21706
Liu ZJ, 2014, BLOOD, V123, P3381, DOI 10.1182/blood-2013-06-508200
Machlus KR, 2013, J CELL BIOL, V201, P785, DOI 10.1083/jcb.201304054
Mandal P, 2014, MOL CELL, V56, P481, DOI 10.1016/j.molcel.2014.10.021
Mason KD, 2007, CELL, V128, P1173, DOI 10.1016/j.cell.2007.01.037
McArthur K, 2018, BLOOD, V131, P605, DOI 10.1182/blood-2017-11-742684
McComb S, 2014, P NATL ACAD SCI USA, V111, pE3206, DOI 10.1073/pnas.1407068111
Montrucchio G, 2003, THROMB HAEMOSTASIS, V90, P872, DOI 10.1160/TH03-02-0085
Murphy JM, 2013, IMMUNITY, V39, P443, DOI 10.1016/j.immuni.2013.06.018
Nakazawa D, 2018, CELL DEATH DISCOV, V4, DOI 10.1038/s41420-018-0073-2
Newton K, 2014, SCIENCE, V343, P1357, DOI 10.1126/science.1249361
Ng MSY, 2018, TRANSFUS MED REV, V32, P144, DOI 10.1016/j.tmrv.2018.04.001
Nishimura S, 2015, J CELL BIOL, V209, P453, DOI 10.1083/jcb.201410052
Palm F, 2019, J IMMUNOL, V202, P503, DOI 10.4049/jimmunol.1800897
Palsson-McDermott EM, 2004, IMMUNOLOGY, V113, P153, DOI 10.1111/j.1365-2567.2004.01976.x
D'Atri LP, 2017, FRONT BIOSCI-LANDMRK, V22, P1867, DOI 10.2741/4576
Petrie EJ, 2018, NAT COMMUN, V9, DOI 10.1038/s41467-018-04714-7
Pleines I, 2018, BLOOD, V132, P197, DOI 10.1182/blood-2017-11-816355
Potts KS, 2020, J EXP MED, V217, DOI 10.1084/jem.20191206
Prodan CI, 2008, INT J STROKE, V3, P249, DOI 10.1111/j.1747-4949.2008.00223.x
Prodan CI, 2011, TRANSL RES, V158, P71, DOI 10.1016/j.trsl.2011.02.010
Rickard JA, 2014, CELL, V157, P1175, DOI 10.1016/j.cell.2014.04.019
Rodriguez DA, 2016, CELL DEATH DIFFER, V23, P76, DOI 10.1038/cdd.2015.70
Samson AL, 2020, NAT COMMUN, V11, DOI 10.1038/s41467-020-16887-1
Schindelin J, 2012, NAT METHODS, V9, P676, DOI [10.1038/NMETH.2019, 10.1038/nmeth.2019]
Schoenwaelder SM, 2011, BLOOD, V118, P1663, DOI 10.1182/blood-2011-04-347849
Schoenwaelder SM, 2009, BLOOD, V114, P663, DOI 10.1182/blood-2009-01-200345
Semple JW, 2011, NAT REV IMMUNOL, V11, P264, DOI 10.1038/nri2956
Shashkin PN, 2008, J IMMUNOL, V181, P3495, DOI 10.4049/jimmunol.181.5.3495
Sun LM, 2012, CELL, V148, P213, DOI 10.1016/j.cell.2011.11.031
Tacchini-Cottier F, 1998, J IMMUNOL, V160, P6182
Tanzer MC, 2015, BIOCHEM J, V471, P255, DOI 10.1042/BJ20150678
Thon JN, 2010, J CELL BIOL, V191, P861, DOI 10.1083/jcb.201006102
Tiedt R, 2007, BLOOD, V109, P1503, DOI 10.1182/blood-2006-04-020362
Vanlangenakker N, 2012, CELL DEATH DIFFER, V19, P75, DOI 10.1038/cdd.2011.164
Vince JE, 2007, CELL, V131, P682, DOI 10.1016/j.cell.2007.10.037
Weinlich R, 2017, NAT REV MOL CELL BIO, V18, P127, DOI 10.1038/nrm.2016.149
Weng D, 2014, P NATL ACAD SCI USA, V111, P7391, DOI 10.1073/pnas.1403477111
Wong WWL, 2014, BLOOD, V123, P2562, DOI 10.1182/blood-2013-06-510743
Wu JF, 2013, CELL RES, V23, P994, DOI 10.1038/cr.2013.91
Yamamoto Y, 2011, J IMMUNOL, V186, P3248, DOI 10.4049/jimmunol.1002253
Zhang GY, 2009, J IMMUNOL, V182, P7997, DOI 10.4049/jimmunol.0802884
Zhang H, 2007, CELL DEATH DIFFER, V14, P943, DOI 10.1038/sj.cdd.4402081
Zhang Y, 2017, P NATL ACAD SCI USA, V114, P2964, DOI 10.1073/pnas.1610963114
Zhou W, 2014, SEMIN CELL DEV BIOL, V35, P14, DOI 10.1016/j.semcdb.2014.07.013
NR 80
TC 2
Z9 2
U1 1
U2 1
PU SPRINGERNATURE
PI LONDON
PA CAMPUS, 4 CRINAN ST, LONDON, N1 9XW, ENGLAND
SN 2041-4889
J9 CELL DEATH DIS
JI Cell Death Dis.
PD JAN 28
PY 2021
VL 12
IS 1
AR 133
DI 10.1038/s41419-021-03418-z
PG 17
WC Cell Biology
WE Science Citation Index Expanded (SCI-EXPANDED)
SC Cell Biology
GA QE8WE
UT WOS:000616485000001
PM 33510145
OA Green Published, gold
DA 2022-03-24
ER
PT J
AU Zhu, YJ
Cui, HW
Lv, J
Li, GJ
Li, XY
Ye, F
Zhong, LB
AF Zhu, Yongjun
Cui, Hongwang
Lv, Jie
Li, Guojun
Li, Xiaoyan
Ye, Feng
Zhong, Liangbao
TI Angiotensin II triggers RIPK3-MLKL-mediated necroptosis by activating
the Fas/FasL signaling pathway in renal tubular cells
SO PLOS ONE
LA English
DT Article
ID MIXED LINEAGE KINASE; DOMAIN-LIKE PROTEIN; MEDIATES NECROPTOSIS; KIDNEY;
FIBROSIS; SYSTEM; INJURY; TRANSCRIPTION; ACCUMULATION; HYPERTENSION
AB Our earlier studies proved that RIPK3-mediated necroptosis might be an important mode of renal tubular cell death in rats with chronic renal injury and the necroptotic cell death can be triggered by tumor necrosis factor-alpha (TNF-alpha) in vitro, but the triggering role of angiotensin II (AngII), which exerts notable effects on renal cells for the initiation and progression of renal tubuloin…
C1 [Zhu, Yongjun; Li, Xiaoyan; Ye, Feng; Zhong, Liangbao] Hainan Med Univ, Affiliated Hosp 1, Dept Nephrol, Haikou, Hainan, Peoples R China.
[Cui, Hongwang; Li, Guojun] Hainan Med Univ, Affiliated Hosp 1, Dept Orthoped, Haikou, Hainan, Peoples R China.
[Lv, Jie] Hainan Med Univ, Clin Coll 1, Haikou, Hainan, Peoples R China.
RP Zhu, YJ; Zhong, LB (通讯作者)，Hainan Med Univ, Affiliated Hosp 1, Dept Nephrol, Haikou, Hainan, Peoples R China.
EM zyj418207195@yeah.net; zcxy200808080@163.com
FU National Natural Science Foundation of ChinaNational Natural Science
Foundation of China (NSFC) [81660131]; Hainan Natural Science Foundation
of Hainan Province [20168301]; Science and Technology Cooperation
Project from Key Research and Development Program of Hainan Province
[ZDYF2019215]
FX This study was supported by grants from the National Natural Science
Foundation of China, 81660131 to Zhu Yongjun and the Hainan Natural
Science Foundation of Hainan Province, 20168301 to Zhu Yongjun and
Science and Technology Cooperation Project from Key Research and
Development Program of Hainan Province, ZDYF2019215 to Zhu Yongjun.
CR Bader M, 2008, J MOL MED, V86, P615, DOI 10.1007/s00109-008-0336-0
Bhaskaran M, 2003, AM J PHYSIOL-RENAL, V284, pF955, DOI 10.1152/ajprenal.00246.2002
Ding G, 2007, AM J PHYSIOL-RENAL, V293, pF1889, DOI 10.1152/ajprenal.00112.2007
Feng WG, 2012, HYPERTENSION, V60, P1226, DOI 10.1161/HYPERTENSIONAHA.112.197871
Galluzzi L, 2008, CELL DEATH DIFFER, V15, P1113, DOI 10.1038/cdd.2008.28
Jha V, 2013, LANCET, V382, P260, DOI 10.1016/S0140-6736(13)60687-X
Jha V, 2012, NEPHROL DIAL TRANSPL, V27, P32, DOI 10.1093/ndt/gfs113
Kalivendi SV, 2005, BIOCHEM J, V389, P527, DOI 10.1042/BJ20050285
Kobori H, 2007, PHARMACOL REV, V59, P251, DOI 10.1124/pr.59.3.3
Konvalinka A, 2013, J BIOL CHEM, V288, P24834, DOI 10.1074/jbc.M113.485326
Kroon AA, 2013, AM J PHYSIOL-LUNG C, V305, pL795, DOI 10.1152/ajplung.00048.2013
Levey AS, 2012, LANCET, V379, P165, DOI 10.1016/S0140-6736(11)60178-5
Li XC, 2006, AM J PHYSIOL-RENAL, V291, pF375, DOI 10.1152/ajprenal.00405.2005
Linkermann A, 2014, NEW ENGL J MED, V370, P455, DOI 10.1056/NEJMra1310050
Linkermann A, 2012, KIDNEY INT, V81, P751, DOI 10.1038/ki.2011.450
Lusthaus M, 2018, FRONT IMMUNOL, V9, DOI 10.3389/fimmu.2018.00306
Mervaala EMA, 1999, HYPERTENSION, V33, P389, DOI 10.1161/01.HYP.33.1.389
Mohammed-Ali Z, 2015, BIOMED RES INT, V2015, DOI 10.1155/2015/172302
Mulay SR, 2016, NAT COMMUN, V7, DOI 10.1038/ncomms10274
Murphy JM, 2013, IMMUNITY, V39, P443, DOI 10.1016/j.immuni.2013.06.018
Namsolleck P, 2014, CURR HYPERTENS REP, V16, DOI 10.1007/s11906-013-0416-6
Nangaku M, 2004, INTERNAL MED, V43, P9, DOI 10.2169/internalmedicine.43.9
Pang XF, 2015, DRUG DES DEV THER, V9, P6043, DOI 10.2147/DDDT.S95333
Podhorska-Okolow M, 2004, Rocz Akad Med Bialymst, V49 Suppl 1, P8
Rodriguez DA, 2016, CELL DEATH DIFFER, V23, P76, DOI 10.1038/cdd.2015.70
Sakai N, 2008, J HYPERTENS, V26, P780, DOI 10.1097/HJH.0b013e3282f3e9e6
Siragy HM, 2010, AM J NEPHROL, V31, P541, DOI 10.1159/000313363
Sun LM, 2012, CELL, V148, P213, DOI 10.1016/j.cell.2011.11.031
Tain YL, 2017, INT J MOL SCI, V18, DOI 10.3390/ijms18020381
Tammaro A, 2018, CLIN EXP IMMUNOL, V193, P361, DOI 10.1111/cei.13154
Wang M, 2017, PHYTOMEDICINE, V36, P243, DOI 10.1016/j.phymed.2017.10.008
Wolf G, 2005, KIDNEY INT, V67, P799, DOI 10.1111/j.1523-1755.2005.00145.x
Wu HJ, 2015, MOL CELL ENDOCRINOL, V417, P27, DOI 10.1016/j.mce.2015.09.008
Zhang YY, 2018, CELL RES, V28, P9, DOI 10.1038/cr.2017.133
Zhu YJ, 2019, SCI REP-UK, V9, DOI 10.1038/s41598-019-55550-8
Zhu YJ, 2016, PLOS ONE, V11, DOI 10.1371/journal.pone.0156729
Zhu YJ, 2015, BIOCHEM BIOPH RES CO, V461, P575, DOI 10.1016/j.bbrc.2015.03.164
Zhuo JL, 2007, J RENIN-ANGIO-ALDO S, V8, P23, DOI 10.3317/jraas.2007.003
Zhuo JL, 2002, HYPERTENSION, V39, P116, DOI 10.1161/hy0102.100780
ZHUO JL, 2006, AM J PHYSIOL-RENAL, V290, pF138, DOI DOI 10.1152/AJPRENAL.00269
NR 40
TC 3
Z9 5
U1 3
U2 11
PU PUBLIC LIBRARY SCIENCE
PI SAN FRANCISCO
PA 1160 BATTERY STREET, STE 100, SAN FRANCISCO, CA 94111 USA
SN 1932-6203
J9 PLOS ONE
JI PLoS One
PD MAR 5
PY 2020
VL 15
IS 3
AR e0228385
DI 10.1371/journal.pone.0228385
PG 19
WC Multidisciplinary Sciences
WE Science Citation Index Expanded (SCI-EXPANDED)
SC Science & Technology - Other Topics
GA LQ8RK
UT WOS:000535265600012
PM 32134954
OA Green Published, gold
DA 2022-03-24
ER
PT J
AU Stolberg-Stolberg, J
Sambale, M
Hansen, U
Schafer, A
Raschke, M
Bertrand, J
Pap, T
Sherwood, J
AF Stolberg-Stolberg, Josef
Sambale, Meike
Hansen, Uwe
Schaefer, Alexandra
Raschke, Michael
Bertrand, Jessica
Pap, Thomas
Sherwood, Joanna
TI Cartilage Trauma Induces Necroptotic Chondrocyte Death and Expulsion of
Cellular Contents
SO INTERNATIONAL JOURNAL OF MOLECULAR SCIENCES
LA English
DT Article
DE necroptosis; post-traumatic arthritis; cell death; inflammation;
articular cartilage
ID APOPTOSIS; VIABILITY; OSTEOARTHRITIS; CALCIFICATION; CHONDROPTOSIS;
RELEASE; IMPACT; DAMAGE; MLKL
AB Necroptotic cell death is characterized by an activation of RIPK3 and MLKL that leads to plasma membrane permeabilization and the release of immunostimulatory cellular contents. High levels of chondrocyte death occur following intra-articular trauma, which frequently leads to post-traumatic osteoarthritis development. The aim of this study is to assess necroptosis levels in cartilage post-trau…
C1 [Stolberg-Stolberg, Josef; Sambale, Meike; Hansen, Uwe; Schaefer, Alexandra; Pap, Thomas; Sherwood, Joanna] Univ Hosp Muenster, Inst Musculoskeletal Med, Albert Schweitzer Campus 1,Bldg D 3, D-48149 Munster, Germany.
[Stolberg-Stolberg, Josef; Raschke, Michael] Univ Hosp Muenster, Dept Trauma Hand & Reconstruct Surg, Albert Schweitzer Campus 1,Bldg W1, D-48149 Munster, Germany.
[Bertrand, Jessica] Otto von Guericke Univ, Dept Orthopaed Surg, Leipziger Str 44, D-39120 Magdeburg, Germany.
RP Stolberg-Stolberg, J (通讯作者)，Univ Hosp Muenster, Inst Musculoskeletal Med, Albert Schweitzer Campus 1,Bldg D 3, D-48149 Munster, Germany.; Stolberg-Stolberg, J (通讯作者)，Univ Hosp Muenster, Dept Trauma Hand & Reconstruct Surg, Albert Schweitzer Campus 1,Bldg W1, D-48149 Munster, Germany.
EM Josef.Stolberg-Stolberg@ukmuenster.de; Meike.Sambale@ukmuenster.de;
Uwe.Hansen@ukmuenster.de; Alexandra.Schaefer@ukmuenster.de;
michael.raschke@ukmuenster.de; jessica.bertrand@med.ovgu.de;
thomas.pap@ukmuenster.de; sherwood@uni-muenster.de
RI Laumann, Marion/AAX-3607-2021
OI Stolberg-Stolberg, Josef/0000-0002-2490-1749
FU Bundesministerium fur Bildung und Forschung (BMBF) Overload-PrevOP
consortiumFederal Ministry of Education & Research (BMBF) [01EC1408F];
Innovative Medizinische Forschung (IMF) Program of the University
Hospital Munster [I-SH121608]
FX This project was supported by the Bundesministerium fur Bildung und
Forschung (BMBF) Overload-PrevOP consortium (01EC1408F) and the
Innovative Medizinische Forschung (IMF) Program of the University
Hospital Munster (Project I-SH121608).
CR Aigner T, 2001, ARTHRITIS RHEUM-US, V44, P1304, DOI 10.1002/1529-0131(200106)44:6<1304::AID-ART222>3.0.CO;2-T
Backus JD, 2011, J ORTHOP RES, V29, P501, DOI 10.1002/jor.21270
Belizario J, 2015, MEDIAT INFLAMM, V2015, DOI 10.1155/2015/128076
Blanco FJ, 1998, ARTHRITIS RHEUM, V41, P284, DOI 10.1002/1529-0131(199802)41:2<284::AID-ART12>3.0.CO;2-T
Cai ZY, 2014, NAT CELL BIOL, V16, P55, DOI 10.1038/ncb2883
Charlier E, 2016, INT J MOL SCI, V17, DOI 10.3390/ijms17122146
Chen CT, 2001, J ORTHOPAED RES, V19, P703, DOI 10.1016/S0736-0266(00)00066-8
Chen Y, 2018, BIOCHEM BIOPH RES CO, V504, P843, DOI 10.1016/j.bbrc.2018.09.031
Coustry F, 2012, AM J PATHOL, V180, P738, DOI 10.1016/j.ajpath.2011.10.033
D'Lima DD, 2001, J BONE JOINT SURG AM, V83A, P19, DOI 10.2106/00004623-200100021-00004
Dannappel M, 2014, NATURE, V513, P90, DOI 10.1038/nature13608
Fardetti D.F., 2015, ITAL J ANAT EMBRYOL, V120, P145
Franke TF, 2003, ONCOGENE, V22, P8983, DOI 10.1038/sj.onc.1207115
Hashimoto S, 1998, P NATL ACAD SCI USA, V95, P3094, DOI 10.1073/pnas.95.6.3094
Heinemeier KM, 2016, SCI TRANSL MED, V8, DOI 10.1126/scitranslmed.aad8335
Hembree WC, 2007, J BONE JOINT SURG BR, V89B, P1388, DOI 10.1302/0301-620X.89B10.18907
Heraud F, 2000, ANN RHEUM DIS, V59, P959, DOI 10.1136/ard.59.12.959
Jeon OH, 2017, NAT MED, V23, P775, DOI 10.1038/nm.4324
Kaczmarek A, 2013, IMMUNITY, V38, P209, DOI 10.1016/j.immuni.2013.02.003
Kouri JB, 2000, J RHEUMATOL, V27, P1005
Lee SW, 2015, OSTEOARTHR CARTILAGE, V23, P2269, DOI 10.1016/j.joca.2015.06.005
Li CW, 2017, CELL DEATH DIS, V8, DOI 10.1038/cddis.2017.534
Liang S, 2018, FRONT PHARMACOL, V9, DOI 10.3389/fphar.2018.01378
LOTZ MK, 2010, ARTHRITIS RES THER, V12, DOI DOI 10.1186/AR3046
Manning BD, 2007, CELL, V129, P1261, DOI 10.1016/j.cell.2007.06.009
Matsuo M, 2001, ACTA MED OKAYAMA, V55, P333
Millucci L, 2015, J CELL PHYSIOL, V230, P1148, DOI 10.1002/jcp.24850
Olson S.A., 2015, POSTTRAUMATIC ARTHRI, V1
Olson SA, 2014, J AM ACAD ORTHOP SUR, V22, P29, DOI 10.5435/JAAOS-22-01-29
Pasparakis M, 2015, NATURE, V517, P311, DOI 10.1038/nature14191
Punzi L, 2016, RMD OPEN, V2, DOI 10.1136/rmdopen-2016-000279
Riegger J, 2019, CELL DEATH DIS, V10, DOI 10.1038/s41419-019-1930-5
Roach HI, 2000, J BONE JOINT SURG BR, V82B, P601, DOI 10.1302/0301-620X.82B4.9846
Roach HI, 2004, APOPTOSIS, V9, P265, DOI 10.1023/B:APPT.0000025803.17498.26
Sauerschnig M, 2014, EUR J MED RES, V19, DOI 10.1186/s40001-014-0065-5
Silke J, 2015, NAT IMMUNOL, V16, P689, DOI [10.1038/ni.3206, 10.1038/ni0815-889b]
Stolberg-Stolberg J, 2018, OSTEOARTHR CARTILAGE, V26, pS70, DOI 10.1016/j.joca.2018.02.150
Stolberg-Stolberg J, 2018, J BIONIC ENG, V15, P1057, DOI 10.1007/s42235-018-0093-x
Stolberg-Stolberg JA, 2013, J ORTHOP RES, V31, P1283, DOI 10.1002/jor.22348
Torzilli PA, 2006, BIOMECH MODEL MECHAN, V5, P123, DOI 10.1007/s10237-006-0030-5
Weinlich R, 2017, NAT REV MOL CELL BIO, V18, P127, DOI 10.1038/nrm.2016.149
Wojdasiewicz P, 2014, MEDIAT INFLAMM, V2014, DOI 10.1155/2014/561459
Xia BQ, 2016, CELL RES, V26, P517, DOI 10.1038/cr.2016.26
Yoon S, 2017, IMMUNITY, V47, P51, DOI 10.1016/j.immuni.2017.06.001
Zhang C, 2017, OSTEOARTHR CARTILAGE, V25, P1324, DOI 10.1016/j.joca.2017.03.018
Zhang MJ, 2016, J CLIN INVEST, V126, P2893, DOI 10.1172/JCI83676
Zhang YY, 2018, CELL RES, V28, P9, DOI 10.1038/cr.2017.133
NR 47
TC 6
Z9 7
U1 2
U2 2
PU MDPI
PI BASEL
PA ST ALBAN-ANLAGE 66, CH-4052 BASEL, SWITZERLAND
EI 1422-0067
J9 INT J MOL SCI
JI Int. J. Mol. Sci.
PD JUN
PY 2020
VL 21
IS 12
AR 4204
DI 10.3390/ijms21124204
PG 14
WC Biochemistry & Molecular Biology; Chemistry, Multidisciplinary
WE Science Citation Index Expanded (SCI-EXPANDED)
SC Biochemistry & Molecular Biology; Chemistry
GA ML5JI
UT WOS:000549501900001
PM 32545631
OA Green Published, gold
DA 2022-03-24
ER
PT J
AU Wang, Q
Ju, XL
Zhou, Y
Chen, KP
AF Wang, Qiang
Ju, Xiaoli
Zhou, Yang
Chen, Keping
TI Necroptotic cells release find-me signal and are engulfed without
proinflammatory cytokine production
SO IN VITRO CELLULAR & DEVELOPMENTAL BIOLOGY-ANIMAL
LA English
DT Article
DE Necroptosis; Find-me signal; Phagocytosis
ID MIXED LINEAGE KINASE; APOPTOTIC CELLS; EAT-ME; NECROTIC CELLS; SILENT
CLEANUP; DOMAIN-LIKE; TNF-ALPHA; NECROSIS; MACROPHAGES; DEATH
AB Necroptosis is a form of caspase-independent programmed cell death which is mediated by the RIP1-RIP3 complex. Although phagocytosis of apoptotic cells has been extensively investigated, how necroptotic cells are engulfed has remained elusive. Here, we investigated how necroptotic cells attracted and were engulfed by macrophages. We found that necroptotic cells induced the migration of THP-1 c…
C1 [Wang, Qiang; Ju, Xiaoli; Zhou, Yang; Chen, Keping] Jiangsu Univ, Inst Life Sci, Zhenjiang 212013, Jiangsu, Peoples R China.
[Ju, Xiaoli] Jiangsu Univ, Sch Med, Zhenjiang 212013, Jiangsu, Peoples R China.
RP Chen, KP (通讯作者)，Jiangsu Univ, Inst Life Sci, Zhenjiang 212013, Jiangsu, Peoples R China.
EM kpchen@ujs.edu.cn
FU National Science Foundation of Jiangsu Province [BK20140539]; Natural
Science Foundation of ChinaNational Natural Science Foundation of China
(NSFC) [31301919]; Natural Science Fund for Colleges and Universities in
Jiangsu Province of China [14KJB180004]; Start-Up Research Funding of
Jiangsu University for Distinguished Scholars [14JDG065]
FX This work was supported by the National Science Foundation of Jiangsu
Province (BK20140539), the Natural Science Foundation of China
(31301919), the Natural Science Fund for Colleges and Universities in
Jiangsu Province of China (14KJB180004), and the Start-Up Research
Funding of Jiangsu University for Distinguished Scholars (14JDG065).
CR Brouckaert G, 2004, MOL BIOL CELL, V15, P1089, DOI 10.1091/mbc.E03-09-0668
Cho Y, 2009, CELL, V137, P1112, DOI 10.1016/j.cell.2009.05.037
Degterev A, 2008, NAT CHEM BIOL, V4, P313, DOI 10.1038/nchembio.83
Elliott MR, 2009, NATURE, V461, P282, DOI 10.1038/nature08296
FADOK VA, 1992, J IMMUNOL, V148, P2207
Fadok VA, 2001, J IMMUNOL, V166, P6847, DOI 10.4049/jimmunol.166.11.6847
Golstein P, 2007, TRENDS BIOCHEM SCI, V32, P37, DOI 10.1016/j.tibs.2006.11.001
Gude DR, 2008, FASEB J, V22, P2629, DOI 10.1096/fj.08-107169
He SD, 2009, CELL, V137, P1100, DOI 10.1016/j.cell.2009.05.021
Holler N, 2000, NAT IMMUNOL, V1, P489, DOI 10.1038/82732
Kobayashi Y, 2011, MICROBIOL IMMUNOL, V55, P71, DOI 10.1111/j.1348-0421.2010.00291.x
Krysko DV, 2006, APOPTOSIS, V11, P1709, DOI 10.1007/s10495-006-9527-8
Krysko O, 2004, APOPTOSIS, V9, P495, DOI 10.1023/B:APPT.0000031452.75162.75
Kurosaka K, 2003, J IMMUNOL, V171, P4672, DOI 10.4049/jimmunol.171.9.4672
Lauber K, 2003, CELL, V113, P717, DOI 10.1016/S0092-8674(03)00422-7
Li L, 2004, SCIENCE, V305, P1471, DOI 10.1126/science.1098231
Linkermann A, 2014, NEW ENGL J MED, V370, P455, DOI 10.1056/NEJMra1310050
Matos JAD, 2001, INT J PARASITOL, V31, P770, DOI 10.1016/S0020-7519(01)00191-6
Murphy JM, 2013, IMMUNITY, V39, P443, DOI 10.1016/j.immuni.2013.06.018
Poon IKH, 2010, CELL DEATH DIFFER, V17, P381, DOI 10.1038/cdd.2009.195
Ravichandran KS, 2011, IMMUNITY, V35, P445, DOI 10.1016/j.immuni.2011.09.004
Ravichandran KS, 2010, J EXP MED, V207, P1807, DOI 10.1084/jem.20101157
Sun LM, 2012, CELL, V148, P213, DOI 10.1016/j.cell.2011.11.031
Truman LA, 2008, BLOOD, V112, P5026, DOI 10.1182/blood-2008-06-162404
Wang Q, 2013, INT IMMUNOL, V25, P363, DOI 10.1093/intimm/dxs161
Zhang DW, 2009, SCIENCE, V325, P332, DOI 10.1126/science.1172308
Zhao J, 2012, P NATL ACAD SCI USA, V109, P5322, DOI 10.1073/pnas.1200012109
NR 27
TC 17
Z9 18
U1 0
U2 10
PU SPRINGER
PI NEW YORK
PA 233 SPRING ST, NEW YORK, NY 10013 USA
SN 1071-2690
EI 1543-706X
J9 IN VITRO CELL DEV-AN
JI In Vitro Cell. Dev. Biol.-Anim.
PD NOV
PY 2015
VL 51
IS 10
BP 1033
EP 1039
DI 10.1007/s11626-015-9926-7
PG 7
WC Cell Biology; Developmental Biology
WE Science Citation Index Expanded (SCI-EXPANDED)
SC Cell Biology; Developmental Biology
GA CW4RJ
UT WOS:000364978900005
PM 26091630
DA 2022-03-24
ER
PT J
AU Shlomovitz, I
Erlich, Z
Arad, G
Edry-Botzer, L
Zargarian, S
Cohen, H
Manko, T
Ofir-Birin, Y
Cooks, T
Regev-Rudzki, N
Gerlic, M
AF Shlomovitz, Inbar
Erlich, Ziv
Arad, Gali
Edry-Botzer, Liat
Zargarian, Sefi
Cohen, Hadar
Manko, Tal
Ofir-Birin, Yifat
Cooks, Tomer
Regev-Rudzki, Neta
Gerlic, Motti
TI Proteomic analysis of necroptotic extracellular vesicles
SO CELL DEATH & DISEASE
LA English
DT Article
ID PLASMA-MEMBRANE; COMPUTATIONAL PLATFORM; IMMUNE-RESPONSES; CELL-DEATH;
PROTEIN; MLKL; CASPASE-8; NECROSIS; RECEPTOR; TNF
AB Necroptosis is a regulated and inflammatory form of cell death. We, and others, have previously reported that necroptotic cells release extracellular vesicles (EVs). We have found that necroptotic EVs are loaded with proteins, including the phosphorylated form of the key necroptosis-executing factor, mixed lineage kinase domain-like kinase (MLKL). However, neither the exact protein composition…
C1 [Shlomovitz, Inbar; Erlich, Ziv; Edry-Botzer, Liat; Zargarian, Sefi; Cohen, Hadar; Gerlic, Motti] Tel Aviv Univ, Sackler Sch Med, Dept Clin Microbiol & Immunol, Tel Aviv, Israel.
[Arad, Gali] Tel Aviv Univ, Sackler Sch Med, Dept Human Mol Genet & Biochem, Tel Aviv, Israel.
[Manko, Tal; Cooks, Tomer] Ben Gurion Univ Negev, Shraga Segal Dept Microbiol Immunol & Genet, Beer Sheva, Israel.
[Ofir-Birin, Yifat; Regev-Rudzki, Neta] Weizmann Inst Sci, Dept Biomol Sci, Rehovot, Israel.
RP Gerlic, M (通讯作者)，Tel Aviv Univ, Sackler Sch Med, Dept Clin Microbiol & Immunol, Tel Aviv, Israel.
EM mgerlic@tauex.tau.ac.il
FU Recanati Foundation (TAU); Israel Science Foundation (ISF)Israel Science
Foundation [1416/15, 818/18, 2235/16]; Alpha1 foundation [615533];
U.S.-Israel Binational Science Foundation (BSF)US-Israel Binational
Science Foundation [2017176]; Varda and Boaz Dotal Research Center in
Hemato-Oncology; Enid Barden and Aaron J. Jade President's Development
Chair for New Scientists in Memory of Cantor John Y. Jade
FX This work was performed in partial fulfilment of the requirements for a
PhD degree (I.S., G.A., Z.E., S.Z. and H.C.), Sackler Faculty of
Medicine, Tel Aviv University, Israel. We thank The Smoler Proteomics
Center at the Technion for performing the mass spectrometry. We would
also like to thank Dr. Mary Speir for editing this manuscript. This work
was supported by the Recanati Foundation (TAU), received by M.G.; Israel
Science Foundation (ISF) under Grants #1416/15 and 818/18, received by
M.G.; Alpha1 foundation under Grant #615533, received by M.G.;
U.S.-Israel Binational Science Foundation (BSF) under Grant #2017176,
received by M.G.; Individual research grant from Varda and Boaz Dotal
Research Center in Hemato-Oncology, received by M.G.; Israel Science
Foundation (ISF) under Grant #2235/16, received by N.R.R., and Enid
Barden and Aaron J. Jade President's Development Chair for New
Scientists in Memory of Cantor John Y. Jade, received by N.R.R. The
funders had no role in study design, data collection and analysis,
decision to publish, or preparation of paper.
CR Aaes TL, 2020, J IMMUNOL, V204, P775, DOI 10.4049/jimmunol.1900072
Aaes TL, 2016, CELL REP, V15, P274, DOI 10.1016/j.celrep.2016.03.037
Cai HQ, 2007, DEV CELL, V12, P671, DOI 10.1016/j.devcel.2007.04.005
Cho Y, 2009, CELL, V137, P1112, DOI 10.1016/j.cell.2009.05.037
Cox J, 2014, MOL CELL PROTEOMICS, V13, P2513, DOI 10.1074/mcp.M113.031591
Cox J, 2011, J PROTEOME RES, V10, P1794, DOI 10.1021/pr101065j
Cox J, 2008, NAT BIOTECHNOL, V26, P1367, DOI 10.1038/nbt.1511
Dickens LS, 2012, MOL CELL, V47, P291, DOI 10.1016/j.molcel.2012.05.004
Dillon CP, 2014, CELL, V157, P1189, DOI 10.1016/j.cell.2014.04.018
DiracSvejstrup AB, 1997, EMBO J, V16, P465, DOI 10.1093/emboj/16.3.465
Dondelinger Y, 2014, CELL REP, V7, P971, DOI 10.1016/j.celrep.2014.04.026
Doyle LM, 2019, CELLS-BASEL, V8, DOI 10.3390/cells8070727
Edry-Botzer L, 2017, CELL STRESS, V1, P107, DOI 10.15698/cst2017.11.112
Elias JE, 2007, NAT METHODS, V4, P207, DOI 10.1038/nmeth1019
FADOK VA, 1992, J IMMUNOL, V148, P2207
Fan WL, 2019, SCI SIGNAL, V12, DOI 10.1126/scisignal.aaw3423
Fauster A, 2019, CELL DEATH DIFFER, V26, P1138, DOI 10.1038/s41418-018-0192-6
Fu TM, 2016, MOL CELL, V64, P236, DOI 10.1016/j.molcel.2016.09.009
Gong YN, 2017, CELL CYCLE, V16, P1748, DOI 10.1080/15384101.2017.1371889
Gong YN, 2017, CELL, V169, P286, DOI 10.1016/j.cell.2017.03.020
He SD, 2009, CELL, V137, P1100, DOI 10.1016/j.cell.2009.05.021
Kaiser WJ, 2014, P NATL ACAD SCI USA, V111, P7753, DOI 10.1073/pnas.1401857111
Kaiser WJ, 2011, NATURE, V471, P368, DOI 10.1038/nature09857
Kalra H, 2012, PLOS BIOL, V10, DOI 10.1371/journal.pbio.1001450
Kearney CJ, 2015, CELL DEATH DIFFER, V22, P1313, DOI 10.1038/cdd.2014.222
Kreiter S, 2015, NATURE, V520, P692, DOI 10.1038/nature14426
Lin SY, 2018, AUTOPHAGY, V14, P778, DOI 10.1080/15548627.2017.1386359
Mei KR, 2018, CURR BIOL, V28, pR922, DOI 10.1016/j.cub.2018.06.042
Micheau O, 2003, CELL, V114, P181, DOI 10.1016/S0092-8674(03)00521-X
Morelli AE, 2004, BLOOD, V104, P3257, DOI 10.1182/blood-2004-03-0824
Oberst A, 2011, NATURE, V471, P363, DOI 10.1038/nature09852
PAN BT, 1985, J CELL BIOL, V101, P942, DOI 10.1083/jcb.101.3.942
Rickard JA, 2014, CELL, V157, P1175, DOI 10.1016/j.cell.2014.04.019
Ritchie ME, 2015, NUCLEIC ACIDS RES, V43, DOI 10.1093/nar/gkv007
Robbins PD, 2014, NAT REV IMMUNOL, V14, P195, DOI 10.1038/nri3622
Schleich K, 2012, MOL CELL, V47, P306, DOI 10.1016/j.molcel.2012.05.006
Shlomovitz I, 2019, CELL COMMUN SIGNAL, V17, DOI 10.1186/s12964-019-0437-0
Shlomovitz I, 2019, FEBS J, V286, P507, DOI 10.1111/febs.14738
Shlomovitz I, 2017, IMMUNOL CELL BIOL, V95, P166, DOI 10.1038/icb.2016.124
Silke J, 2015, NAT IMMUNOL, V16, P689, DOI [10.1038/ni.3206, 10.1038/ni0815-889b]
Simpson RJ, 2012, J EXTRACELL VESICLES, V1, DOI 10.3402/jev.v1i0.18374
Snyder AG, 2019, SCI IMMUNOL, V4, DOI 10.1126/sciimmunol.aaw2004
Stuermer CAO, 2001, MOL BIOL CELL, V12, P3031, DOI 10.1091/mbc.12.10.3031
Sun LM, 2012, CELL, V148, P213, DOI 10.1016/j.cell.2011.11.031
Tanzer MC, 2020, CELL REP, V30, P1260, DOI 10.1016/j.celrep.2019.12.079
Tricarico Christopher, 2017, Small GTPases, V8, P220, DOI 10.1080/21541248.2016.1215283
Tyanova S, 2016, NAT PROTOC, V11, P2301, DOI 10.1038/nprot.2016.136
Tyanova S, 2016, NAT METHODS, V13, P731, DOI [10.1038/NMETH.3901, 10.1038/nmeth.3901]
Van Hoecke L, 2018, NAT COMMUN, V9, DOI 10.1038/s41467-018-05979-8
van Niel G, 2018, NAT REV MOL CELL BIO, V19, P213, DOI 10.1038/nrm.2017.125
Wei H, 2018, SCI REP-UK, V8, DOI 10.1038/s41598-018-28363-4
Williams RL, 2007, NAT REV MOL CELL BIO, V8, P355, DOI 10.1038/nrm2162
Wu N, 2020, CELL REP, V30, P1129, DOI 10.1016/j.celrep.2019.12.066
Yanez-Mo M, 2015, J EXTRACELL VESICLES, V4, DOI 10.3402/jev.v4.27066
Yoon S, 2017, IMMUNITY, V47, P51, DOI 10.1016/j.immuni.2017.06.001
Zaman MMU, 2013, MOL CELL BIOL, V33, P4971, DOI 10.1128/MCB.00465-13
Zargarian S, 2017, PLOS BIOL, V15, DOI 10.1371/journal.pbio.2002711
NR 57
TC 1
Z9 1
U1 4
U2 4
PU SPRINGERNATURE
PI LONDON
PA CAMPUS, 4 CRINAN ST, LONDON, N1 9XW, ENGLAND
SN 2041-4889
J9 CELL DEATH DIS
JI Cell Death Dis.
PD NOV 8
PY 2021
VL 12
IS 11
AR 1059
DI 10.1038/s41419-021-04317-z
PG 13
WC Cell Biology
WE Science Citation Index Expanded (SCI-EXPANDED)
SC Cell Biology
GA WT4OS
UT WOS:000715845800003
PM 34750357
OA gold, Green Published, Green Submitted
DA 2022-03-24
ER
PT J
AU de Almagro, MC
Goncharov, T
Izrael-Tomasevic, A
Duttler, S
Kist, M
Varfolomeev, E
Wu, XM
Lee, WP
Murray, J
Webster, JD
Yu, KB
Kirkpatrick, DS
Newton, K
Vucic, D
AF de Almagro, M. Cristina
Goncharov, Tatiana
Izrael-Tomasevic, Anita
Duttler, Stefanie
Kist, Matthias
Varfolomeev, Eugene
Wu, Xiumin
Lee, Wyne P.
Murray, Jeremy
Webster, Joshua D.
Yu, Kebing
Kirkpatrick, Donald S.
Newton, Kim
Vucic, Domagoj
TI Coordinated ubiquitination and phosphorylation of RIP1 regulates
necroptotic cell death
SO CELL DEATH AND DIFFERENTIATION
LA English
DT Article
ID NF-KAPPA-B; MIXED LINEAGE KINASE; MEDIATES NECROPTOSIS; DOMAIN-LIKE;
TNF-ALPHA; ACTIVATION; NECROSIS; APOPTOSIS; INFLAMMATION; C-IAP1
AB Proper regulation of cell death signaling is crucial for the maintenance of homeostasis and prevention of disease. A caspase-independent regulated form of cell death called necroptosis is rapidly emerging as an important mediator of a number of human pathologies including inflammatory bowel disease and ischemia-reperfusion organ injury. Activation of necroptotic signaling through TNF signaling…
C1 [de Almagro, M. Cristina; Goncharov, Tatiana; Duttler, Stefanie; Kist, Matthias; Varfolomeev, Eugene; Vucic, Domagoj] Genentech Inc, Dept Early Discovery Biochem, 1 DNA Way, San Francisco, CA 94080 USA.
[Izrael-Tomasevic, Anita; Yu, Kebing; Kirkpatrick, Donald S.] Genentech Inc, Dept Prot Chem, 1 DNA Way, San Francisco, CA 94080 USA.
[Wu, Xiumin; Lee, Wyne P.] Genentech Inc, Dept Translat Immunol, 1 DNA Way, San Francisco, CA 94080 USA.
[Murray, Jeremy] Genentech Inc, Dept Biol Struct, 1 DNA Way, San Francisco, CA 94080 USA.
[Webster, Joshua D.] Genentech Inc, Dept Pathol, 1 DNA Way, San Francisco, CA 94080 USA.
[Newton, Kim] Genentech Inc, Dept Physiol Chem, 1 DNA Way, San Francisco, CA 94080 USA.
[de Almagro, M. Cristina] Labs Ordesa SL, Parc Cient Barcelona, Barcelona, Spain.
RP Vucic, D (通讯作者)，Genentech Inc, Early Discovery Biochem, 1 DNA Way, San Francisco, CA 94080 USA.
EM domagoj@gene.com
OI Kirkpatrick, Donald/0000-0003-3091-2804
CR Anania VG, 2014, MOL CELL PROTEOMICS, V13, P145, DOI 10.1074/mcp.M113.031062
Bakalarski CE, 2008, J PROTEOME RES, V7, P4756, DOI 10.1021/pr800333e
Beausoleil SA, 2006, NAT BIOTECHNOL, V24, P1285, DOI 10.1038/nbt1240
Cho Y, 2009, CELL, V137, P1112, DOI 10.1016/j.cell.2009.05.037
de Almagro MC, 2015, CELL DEATH DIS, V6, DOI 10.1038/cddis.2015.158
Dondelinger Y, 2016, CELL MOL LIFE SCI, V73, P2165, DOI 10.1007/s00018-016-2191-4
Dondelinger Y, 2014, CELL REP, V7, P971, DOI 10.1016/j.celrep.2014.04.026
Dynek JN, 2010, EMBO J, V29, P4198, DOI 10.1038/emboj.2010.300
Gerlach B, 2011, NATURE, V471, P591, DOI 10.1038/nature09816
Goncharov T, 2013, EMBO J, V32, P1103, DOI 10.1038/emboj.2013.62
Haas TL, 2009, MOL CELL, V36, P831, DOI 10.1016/j.molcel.2009.10.013
He SD, 2009, CELL, V137, P1100, DOI 10.1016/j.cell.2009.05.021
Hershko A, 1998, ANNU REV BIOCHEM, V67, P425, DOI 10.1146/annurev.biochem.67.1.425
Ikeda F, 2008, EMBO REP, V9, P536, DOI 10.1038/embor.2008.93
Kaiser WJ, 2014, P NATL ACAD SCI USA, V111, P7753, DOI 10.1073/pnas.1401857111
Kirkpatrick DS, 2013, P NATL ACAD SCI USA, V110, P19426, DOI 10.1073/pnas.1309473110
Lawlor KE, 2015, NAT COMMUN, V6, DOI 10.1038/ncomms7282
Linkermann A, 2014, NAT REV IMMUNOL, V14, P759, DOI 10.1038/nri3743
Linkermann A, 2014, NEW ENGL J MED, V370, P455, DOI 10.1056/NEJMra1310050
Linkermann A, 2012, KIDNEY INT, V81, P751, DOI 10.1038/ki.2011.450
Mandal P, 2014, MOL CELL, V56, P481, DOI 10.1016/j.molcel.2014.10.021
Mocarski ES, 2012, NAT REV IMMUNOL, V12, P79, DOI 10.1038/nri3131
Moriwaki K, 2016, J BIOL CHEM, V291, P5948, DOI 10.1074/jbc.M115.700997
Murphy JM, 2013, IMMUNITY, V39, P443, DOI 10.1016/j.immuni.2013.06.018
Newton K, 2016, CELL DEATH DIFFER, V23, P1565, DOI 10.1038/cdd.2016.46
Newton K, 2015, TRENDS CELL BIOL, V25, P347, DOI 10.1016/j.tcb.2015.01.001
Newton K, 2014, SCIENCE, V343, P1357, DOI 10.1126/science.1249361
Oberst A, 2016, FEBS J, V283, P2616, DOI 10.1111/febs.13520
Peltzer N, 2016, TRENDS CELL BIOL, V26, P445, DOI 10.1016/j.tcb.2016.01.006
Popovic D, 2014, NAT MED, V20, P1242, DOI 10.1038/nm.3739
Rappsilber J, 2003, ANAL CHEM, V75, P663, DOI 10.1021/ac026117i
Salvesen GS, 2004, ONCOGENE, V23, P2774, DOI 10.1038/sj.onc.1207522
Silke J, 2010, CELL DEATH DIFFER, V17, P35, DOI 10.1038/cdd.2009.114
Silke J, 2014, METHOD ENZYMOL, V545, P35, DOI 10.1016/B978-0-12-801430-1.00002-0
STELLER H, 1995, SCIENCE, V267, P1445, DOI 10.1126/science.7878463
Sun LM, 2012, CELL, V148, P213, DOI 10.1016/j.cell.2011.11.031
Takahashi N, 2012, CELL DEATH DIS, V3, DOI 10.1038/cddis.2012.176
Tokunaga F, 2013, J BIOCHEM, V154, P313, DOI 10.1093/jb/mvt079
Vanden Berghe T, 2014, NAT REV MOL CELL BIO, V15, P134, DOI 10.1038/nrm3737
Varfolomeev E, 2008, J BIOL CHEM, V283, P24295, DOI 10.1074/jbc.C800128200
Varfolomeev E, 2007, CELL, V131, P669, DOI 10.1016/j.cell.2007.10.030
Varfolomeev E, 2015, BIOCHEM J, V466, P45, DOI 10.1042/BJ20141195
Varfolomeev E, 2012, SCI SIGNAL, V5, DOI 10.1126/scisignal.2001878
Vucic D, 2011, NAT REV MOL CELL BIO, V12, P439, DOI 10.1038/nrm3143
Yu KB, 2015, J MOL BIOL, V427, P2121, DOI 10.1016/j.jmb.2015.03.018
Zhao J, 2012, P NATL ACAD SCI USA, V109, P5322, DOI 10.1073/pnas.1200012109
NR 46
TC 60
Z9 60
U1 2
U2 9
PU NATURE PUBLISHING GROUP
PI LONDON
PA MACMILLAN BUILDING, 4 CRINAN ST, LONDON N1 9XW, ENGLAND
SN 1350-9047
EI 1476-5403
J9 CELL DEATH DIFFER
JI Cell Death Differ.
PD JAN
PY 2017
VL 24
IS 1
BP 26
EP 37
DI 10.1038/cdd.2016.78
PG 12
WC Biochemistry & Molecular Biology; Cell Biology
WE Science Citation Index Expanded (SCI-EXPANDED)
SC Biochemistry & Molecular Biology; Cell Biology
GA EN1RM
UT WOS:000395787600006
PM 27518435
OA hybrid, Green Published
DA 2022-03-24
ER
PT J
AU Zhou, SA
Zhang, W
Cai, GH
Ding, YZ
Wei, CX
Li, S
Yang, Y
Qin, J
Liu, D
Zhang, H
Shao, XX
Wang, JH
Wang, HY
Yang, WJ
Wang, HT
Chen, S
Hu, P
Sun, LM
AF Zhou, Shen'ao
Zhang, Wei
Cai, Gaihong
Ding, Yingzhe
Wei, Caixia
Li, Sheng
Yang, Yu
Qin, Jie
Liu, Dan
Zhang, Hao
Shao, Xiexiang
Wang, Jianhua
Wang, Hongye
Yang, Wenjun
Wang, Huating
Chen, She
Hu, Ping
Sun, Liming
TI Myofiber necroptosis promotes muscle stem cell proliferation via
releasing Tenascin-C during regeneration
SO CELL RESEARCH
LA English
DT Article
ID MIXED LINEAGE KINASE; DOMAIN-LIKE PROTEIN; SATELLITE CELLS;
TUMOR-NECROSIS; MLKL; INFLAMMATION; ACTIVATION; DEATH; RIP3;
PHOSPHORYLATION
AB Necroptosis, a form of programmed cell death, is characterized by the loss of membrane integrity and release of intracellular contents, the execution of which depends on the membrane-disrupting activity of the Mixed Lineage Kinase Domain-Like protein (MLKL) upon its phosphorylation. Here we found myofibers committed MLKL-dependent necroptosis after muscle injury. Either pharmacological inhibit…
C1 [Zhou, Shen'ao; Zhang, Wei; Wei, Caixia; Li, Sheng; Yang, Yu; Qin, Jie; Liu, Dan; Wang, Hongye; Yang, Wenjun; Hu, Ping; Sun, Liming] Chinese Acad Sci, Shanghai Inst Biochem & Cell Biol, CAS Ctr Excellence Mol Cell Sci, State Key Lab Cell Biol,Univ Chinese Acad Sci, Shanghai 200031, Peoples R China.
[Zhou, Shen'ao; Zhang, Wei; Yang, Yu; Hu, Ping; Sun, Liming] Univ Chinese Acad Sci, Beijing 100049, Peoples R China.
[Cai, Gaihong; Chen, She] Natl Inst Biol Sci, 7 Sci Pk Rd,Zhongguancun Life Sci Pk, Beijing 102206, Peoples R China.
[Ding, Yingzhe; Wang, Huating] Chinese Univ Hong Kong, Li Ka Shing Inst Hlth Sci, Prince Wales Hosp, Hong Kong 999077, Peoples R China.
[Ding, Yingzhe] Chinese Univ Hong Kong, Prince Wales Hosp, Dept Chem Pathol, Hong Kong 999077, Peoples R China.
[Zhang, Hao] Shanghai Univ Tradit Chinese Med, Shuguang Hosp, Shanghai 201203, Peoples R China.
[Shao, Xiexiang; Wang, Jianhua] Shanghai Jiao Tong Univ, Dept Orthoped Surg, Xin Hua Hosp, Sch Med, Shanghai 200092, Peoples R China.
[Wang, Huating] Chinese Univ Hong Kong, Prince Wales Hosp, Dept Orthopaed & Traumatol, Hong Kong 999077, Peoples R China.
[Chen, She] Tsinghua Univ, Tsinghua Inst Multidisciplinary Biomed Res, Beijing 102206, Peoples R China.
[Hu, Ping; Sun, Liming] Chinese Acad Sci, Inst Stem Cell & Regenerat, Beijing 100101, Peoples R China.
[Hu, Ping] Guangzhou Regenerat Med & Hlth Guangdong Lab, Bioland Lab, Guangzhou 510005, Guangdong, Peoples R China.
[Hu, Ping] Shanghai Inst Biochem & Cell Biol, Biores Innovat Ctr, Suzhou 215121, Jiangsu, Peoples R China.
[Hu, Ping] Shanghai Inst Stem Cell Res & Clin Translat, Shanghai 200120, Peoples R China.
RP Hu, P; Sun, LM (通讯作者)，Chinese Acad Sci, Shanghai Inst Biochem & Cell Biol, CAS Ctr Excellence Mol Cell Sci, State Key Lab Cell Biol,Univ Chinese Acad Sci, Shanghai 200031, Peoples R China.; Hu, P; Sun, LM (通讯作者)，Univ Chinese Acad Sci, Beijing 100049, Peoples R China.; Hu, P; Sun, LM (通讯作者)，Chinese Acad Sci, Inst Stem Cell & Regenerat, Beijing 100101, Peoples R China.; Hu, P (通讯作者)，Guangzhou Re…
EM hup@sibcb.ac.cn; liming.sun@sibcb.ac.cn
FU Strategic Priority Research Program of the Chinese Academy of
ScienceChinese Academy of Sciences [XDA16020400]; NSFCNational Natural
Science Foundation of China (NSFC) [31622035]; Ministry of Science and
Technology of ChinaMinistry of Science and Technology, China
[2017YFA002700]; National Natural Science Foundation of ChinaNational
Natural Science Foundation of China (NSFC) [31622035, 91649104,
31671536, 31871304]; National Basic Research Program of China 973
ProgramNational Basic Research Program of China [2015CB943400];
CAS-Youth Innovation Program Association [2016246]; Space Medical
Experiment Project of China Manned Space Program [HYZHXM01017]; Science
and Technology of Commission of Shanghai Municipal [17JC1400901,
18ZR1446300]; Peak Disciplines (Type IV) of Institution of High Learning
in Shanghai
FX The pLVX lentivirus system was kindly provided by Dr. Daming Gao at
SIBCB. MigR1 and pCL-10A1 retrovirus packaging system was provided by
Dr. Ju Qiu at SINH. LentiCRISPRv2 system was gift from Dr. Jianfeng Chen
at SIBCB. pGEX-6p-1 plasmid was gift from Xiaodong Wang (NIBS). We thank
Lijian Hui at SIBCB for Rag2<SUP>-/-</SUP>; Il2rg<SUP>-/-</SUP> mice,
and Dr. Yi Arial Zeng for R26<SUP>mT/mG</SUP> mice. We thank Drs.
Xiaodong Wang and Gaoxiang Ge for helpful discussions, the National
Center for Protein Science Shanghai for helps on FACS sorting, cell
biology facility of SIBCB for helps on imaging and FACS analysis. We
thank Dr. Yong Zhang at Chinese Academy of Medical Sciences and School
of Basic Medicine, and Dr. Dahai Zhu at Chinese Academy of Medical
Sciences and School of Basic Medicine/Guangzhou Regenerative Medicine
and Health, Guangdong Laboratory for providing the Myf5-Cre:
R26<SUP>mT/mG</SUP> mice and other generous helps during revision of
this paper. This work was supported by the Strategic Priority Research
Program of the Chinese Academy of Science (XDA16020400 to P.H. and
L.S.), the NSFC grant (31622035 to L.S.), Ministry of Science and
Technology of China (2017YFA002700 to P.H.), the National Natural
Science Foundation of China (31622035 to L.S., 91649104 to P.H.,
31671536 to P.H., and 31871304 to H.W.) and the National Basic Research
Program of China 973 Program (2015CB943400 to L.S.), CAS-Youth
Innovation Program Association (2016246 to W.Y.), Space Medical
Experiment Project of China Manned Space Program (HYZHXM01017 to P.H.),
Science and Technology of Commission of Shanghai Municipal (17JC1400901
to P.H., 18ZR1446300 to W.Y.), and Peak Disciplines (Type IV) of
Institution of High Learning in Shanghai (to P.H.).
CR ASFOUR HA, 2018, EXP BIOL MED, V0243, P00118, DOI DOI 10.1177/1535370217749494
ASPARUHOVA MB, 2011, FASEB J, V0025, P03477, DOI DOI 10.1096/FJ.11-187310
Aurora A.B., 2014, CELL STEM CELL, V15, P14
BAGHDADI MB, 2018, DEV BIOL, V0433, P00200, DOI DOI 10.1016/J.YDBIO.2017.07.026
BELIZARIO JE, 2016, SPRINGERPLUS, V0005, DOI DOI 10.1186/s40064-016-2197-2
BURZYN D, 2013, CELL, V0155, P01282, DOI DOI 10.1016/J.CELL.2013.10.054
CAI ZY, 2014, NAT CELL BIOL, V0016, P00055, DOI DOI 10.1038/NCB2883
CHARGE SBP, 2004, PHYSIOL REV, V0084, P00209, DOI DOI 10.1152/PHYSREV.00019.2003
CHEN X, 2014, CELL RES, V0024, P00105, DOI DOI 10.1038/CR.2013.171
Chiquet-Ehrismann R., 2003, J PATHOL, V200, P488
Chiquet-Ehrismann R., 2014, MATRIX BIOL, V37, P112
CHO Y, 2009, CELL, V0137, P01112, DOI DOI 10.1016/J.CELL.2009.05.037
DEGTEREV A, 2008, NAT CHEM BIOL, V0004, P00313, DOI DOI 10.1038/NCHEMBIO.83
DOLES JD, 2014, NAT MED, V0020, P01094
DONDELINGER Y, 2014, CELL REP, V0007, P00971, DOI DOI 10.1016/J.CELREP.2014.04.026
Feng X, 2019, EMBO J, V38, pe101051
FLUCK M, 2008, P NATL ACAD SCI USA, V0105, P13662, DOI DOI 10.1073/PNAS.0805365105
FORCINA L, 2019, CURR GENOMICS, V0020, P00024, DOI DOI 10.2174/1389202920666190116094736
FU X, 2015, CELL RES, V0025, P00655, DOI DOI 10.1038/CR.2015.58
FU X, 2015, CELL MOL LIFE SCI, V0072, P01663, DOI DOI 10.1007/S00018-014-1819-5
GHERZI R, 1995, J BIOL CHEM, V0270, P03429
GIBLIN SP, 2015, CELL ADHES MIGR, V0009, P00048, DOI DOI 10.4161/19336918.2014.987587
GOLDING JP, 2007, EXP CELL RES, V0313, P00341, DOI DOI 10.1016/J.YEXCR.2006.10.019
GRODZKI AC, 2010, METHODS MOL BIOL, V0588, P00015, DOI DOI 10.1007/978-1-59745-324-0_3
Guardiola O, 2017, J VIS EXP, V119, P54515
GUNTHER C, 2016, J CLIN INVEST, V0126, P04346, DOI DOI 10.1172/JCI87545
GUTIERREZ JM, 1984, REV BIOL TROP, V0032, P00213
HARDY D, 2016, PLOS ONE, V0011, DOI DOI 10.1371/JOURNAL.PONE.0147198
HE SD, 2009, CELL, V0137, P01100, DOI DOI 10.1016/J.CELL.2009.05.021
HE SD, 2018, NAT IMMUNOL, V0019, P00912, DOI DOI 10.1038/S41590-018-0188-X
Hernandez-Hernandez JM, 2017, SEMIN CELL DEV BIOL, V72, P10
HILDEBRAND JM, 2014, P NATL ACAD SCI USA, V0111, P15072, DOI DOI 10.1073/PNAS.1408987111
Hochreiter-Hufford AE, 2013, NATURE, V497, P263
HOLLER N, 2000, NAT IMMUNOL, V0001, P00489
ITO Y, 2016, SCIENCE, V0353, P00603, DOI DOI 10.1126/SCIENCE.AAF6803
Jang YN, 2013, JAK STAT, V2, pe23282
JIAO DL, 2018, CELL RES, V0028, P00868, DOI DOI 10.1038/S41422-018-0058-Y
JIAO HP, 2020, NATURE, V0580, P00391, DOI DOI 10.1038/S41586-020-2129-8
JINNIN M, 2004, ONCOGENE, V0023, P01656, DOI DOI 10.1038/SJ.ONC.1207064
KNUTH AK, 2019, NEOPLASIA, V0021, P00074, DOI DOI 10.1016/J.NEO.2018.11.002
LI DR, 2017, ELIFE, V0006, DOI DOI 10.7554/ELIFE.27692.001
LI J, 2019, SCI REP UK, V0009, DOI DOI 10.1038/S41598-019-53910-Y
LI JX, 2012, CELL, V0150, P00339, DOI DOI 10.1016/J.CELL.2012.06.019
LINKERMANN A, 2014, NAT REV IMMUNOL, V0014, P00759, DOI DOI 10.1038/NRI3743
LIU L, 2015, NAT PROTOC, V0010, P01612, DOI DOI 10.1038/NPROT.2015.110
MANOR D, 1989, BRIT J EXP PATHOL, V0070, P00457
MCLOON LK, 2003, INVEST OPHTH VIS SCI, V0044, P01927, DOI DOI 10.1167/IOVS.02-0673
METTOUCHI A, 1997, MOL CELL BIOL, V0017, P03202
MIDWOOD KS, 2009, J CELL COMMUN SIGNAL, V0003, P00287, DOI DOI 10.1007/S12079-009-0075-1
MIDWOOD KS, 2016, J CELL SCI, V0129, P04321, DOI DOI 10.1242/JCS.190546
MOMPEAN M, 2018, CELL, V0173, P01244, DOI DOI 10.1016/J.CELL.2018.03.032
MONTARRAS D, 2005, SCIENCE, V0309, P02064, DOI DOI 10.1126/SCIENCE.1114758
MORESI V, 2019, FRONT PHYSIOL, V0010, DOI DOI 10.3389/FPHYS.2019.00500
MORGAN JE, 2018, NAT COMMUN, V0009, DOI DOI 10.1038/S41467-018-06057-9
MORTON AB, 2019, SKELET MUSCLE, V0009, DOI DOI 10.1186/S13395-019-0213-2
MURPHY JM, 2013, IMMUNITY, V0039, P00443, DOI DOI 10.1016/J.IMMUNI.2013.06.018
NEWTON K, 2004, MOL CELL BIOL, V0024, P01464, DOI DOI 10.1128/MCB.24.4.1464-1469.2004
NEWTON K, 2014, SCIENCE, V0343, P01357, DOI DOI 10.1126/SCIENCE.1249361
OGURA Y, 2015, NAT COMMUN, V0006, DOI DOI 10.1038/NCOMMS10123
ORIMO S, 1991, MUSCLE NERVE, V0014, P00515
PASPARAKIS M, 2015, NATURE, V0517, P00311, DOI DOI 10.1038/NATURE14191
PELTZER N, 2018, NATURE, V0557, P00112, DOI DOI 10.1038/S41586-018-0064-8
RELAIX F, 2005, NATURE, V0435, P00948, DOI DOI 10.1038/NATURE03594
SAGA Y, 1992, GENE DEV, V0006, P01821
SARASARENEDO A, 2005, SCAND J MED SCI SPOR, V0015, P00223, DOI DOI 10.1111/J.1600-0838.2005.00461.X
SEALE P, 2000, CELL, V0102, P00777
SHIAU SYL, 1976, J PHARMACOL EXP THER, V0196, P00758
SNOW MH, 1977, ANAT RECORD, V0188, P00201
SREENIVASAN K, 2020, CELL REP, V0031, DOI DOI 10.1016/J.CELREP.2020.107652
SUN LM, 2012, CELL, V0148, P00213, DOI DOI 10.1016/J.CELL.2011.11.031
TIDBALL JG, 1995, MED SCI SPORT EXER, V0027, P01022
TIDBALL JG, 2010, AM J PHYSIOL REG I, V0298, pR1173, DOI DOI 10.1152/AJPREGU.00735.2009
TIERNEY MT, 2016, CELL REP, V0014, P01940, DOI DOI 10.1016/J.CELREP.2016.01.072
TIERNEY MT, 2016, METHODS MOL BIOL, V1460, P00053, DOI DOI 10.1007/978-1-4939-3810-0_5
WANG HY, 2014, MOL CELL, V0054, P00133, DOI DOI 10.1016/J.MOLCEL.2014.03.003
WANG RC, 2020, NATURE, V0580, P00386, DOI DOI 10.1038/S41586-020-2127-X
WANG YX, 2019, CELL STEM CELL, V0024, P00419, DOI DOI 10.1016/J.STEM.2019.01.002
Wee P, 2017, CANCERS, V9, P52
WOSCZYNA MN, 2018, DEV CELL, V0046, P00135, DOI DOI 10.1016/J.DEVCEL.2018.06.018
WU JF, 2013, CELL RES, V0023, P00994, DOI DOI 10.1038/CR.2013.91
YAMAMOTO K, 1999, J BIOL CHEM, V0274, P21840
YANG CK, 2017, CELL DEATH DIS, V0008, DOI DOI 10.1038/CDDIS.2017.483
YIN H, 2013, PHYSIOL REV, V0093, P00023, DOI DOI 10.1152/PHYSREV.00043.2011
YUAN JY, 2019, NAT REV NEUROSCI, V0020, P00019, DOI DOI 10.1038/S41583-018-0093-1
ZHANG DW, 2009, SCIENCE, V0325, P00332, DOI DOI 10.1126/SCIENCE.1172308
ZHANG T, 2020, CELL, V0180, P01115, DOI DOI 10.1016/J.CELL.2020.02.050
ZHAO J, 2012, P NATL ACAD SCI USA, V0109, P05322, DOI DOI 10.1073/PNAS.1200012109
NR 87
TC 16
Z9 16
U1 5
U2 16
PU SPRINGERNATURE
PI LONDON
PA CAMPUS, 4 CRINAN ST, LONDON, N1 9XW, ENGLAND
SN 1001-0602
EI 1748-7838
J9 CELL RES
JI Cell Res.
PD DEC
PY 2020
VL 30
IS 12
BP 1063
EP 1077
DI 10.1038/s41422-020-00393-6
EA AUG 2020
PG 15
WC Cell Biology
WE Science Citation Index Expanded (SCI-EXPANDED)
SC Cell Biology
GA PC7TD
UT WOS:000562344200001
PM 32839552
OA Green Published, hybrid
DA 2022-03-24
ER
PT J
AU Stutz, MD
Ojaimi, S
Allison, C
Preston, S
Arandjelovic, P
Hildebrand, JM
Sandow, JJ
Webb, AI
Silke, J
Alexander, WS
Pellegrini, M
AF Stutz, Michael D.
Ojaimi, Samar
Allison, Cody
Preston, Simon
Arandjelovic, Philip
Hildebrand, Joanne M.
Sandow, Jarrod J.
Webb, Andrew I.
Silke, John
Alexander, Warren S.
Pellegrini, Marc
TI Necroptotic signaling is primed in Mycobacterium tuberculosis-infected
macrophages, but its pathophysiological consequence in disease is
restricted
SO CELL DEATH AND DIFFERENTIATION
LA English
DT Article
ID MIXED LINEAGE KINASE; DOMAIN-LIKE PROTEIN; PROGRAMMED NECROSIS; HOST
MACROPHAGES; IN-VIVO; APOPTOSIS; ALPHA; RIP3; IDENTIFICATION; DOWNSTREAM
AB Mixed lineage kinase domain-like (MLKL)-dependent necroptosis is thought to be implicated in the death of mycobacteria-infected macrophages, reportedly allowing escape and dissemination of the microorganism. Given the consequent interest in developing inhibitors of necroptosis to treat Mycobacterium tuberculosis (Mtb) infection, we used human pharmacologic and murine genetic models to definiti…
C1 [Stutz, Michael D.; Ojaimi, Samar; Allison, Cody; Preston, Simon; Arandjelovic, Philip; Pellegrini, Marc] Walter & Eliza Hall Inst Med Res, Div Infect & Immun, Parkville, Vic 3052, Australia.
[Stutz, Michael D.; Ojaimi, Samar; Allison, Cody; Preston, Simon; Arandjelovic, Philip; Hildebrand, Joanne M.; Sandow, Jarrod J.; Webb, Andrew I.; Silke, John; Alexander, Warren S.; Pellegrini, Marc] Univ Melbourne, Dept Med Biol, Parkville, Vic 3010, Australia.
[Hildebrand, Joanne M.; Silke, John] Walter & Eliza Hall Inst Med Res, Div Cell Signalling & Cell Death, Parkville, Vic 3052, Australia.
[Sandow, Jarrod J.; Webb, Andrew I.] Walter & Eliza Hall Inst Med Res, Div Syst Biol & Personalised Med, Parkville, Vic 3052, Australia.
[Alexander, Warren S.] Walter & Eliza Hall Inst Med Res, Div Canc & Haematol, Parkville, Vic 3052, Australia.
RP Pellegrini, M (通讯作者)，Walter & Eliza Hall Inst Med Res, Div Infect & Immun, Parkville, Vic 3052, Australia.; Pellegrini, M (通讯作者)，Univ Melbourne, Dept Med Biol, Parkville, Vic 3010, Australia.
EM pellegrini@wehi.edu.au
RI Silke, John/B-7622-2008
OI Stutz, Michael/0000-0002-9298-1728; Pellegrini,
Marc/0000-0003-3627-3126; Preston, Simon/0000-0001-8969-8297
FU National Health and Medical Research Council AustraliaNational Health
and Medical Research Council of Australia [1006592, 1045549, 1065626,
1039014, 1056282, 1016647, 1058344, 1057905, 1058190]; Sylvia & Charles
Viertel Senior Medical Research Fellowship; Victorian State Government
Operational Infrastructure Support; Independent Research Institutes
Infrastructure Support Scheme of the Australian Government National
Health and Medical Research CouncilNational Health and Medical Research
Council of Australia
FX We thank James Vince, James Murphy and Najoua Lalaoui for discussions,
Lachlan Whitehead and the Centre for Dynamic Imaging for assistance with
image analysis, Benjamin Kile for supplying Ifnar1<SUP>-/-</SUP> mice,
the Australian Red Cross Blood Service for supplying buffy packs and
Liana Mackiewicz for technical support. This work was supported by
National Health and Medical Research Council Australia (Grants 1006592,
1045549 and 1065626 to MP, 1039014 to SP, 1056282 to SO, 1016647 and
1058344 to WSA, and 1057905 and 1058190 to JS), The Sylvia & Charles
Viertel Senior Medical Research Fellowship (M. P.), the Victorian State
Government Operational Infrastructure Support and the Independent
Research Institutes Infrastructure Support Scheme of the Australian
Government National Health and Medical Research Council. The Walter and
Eliza Hall Institute of Medical Research have a research license
agreement with TetraLogic Pharmaceuticals (Malvern, PA, USA), the
manufactures of the cIAP antagonist birinapant. MP and JS provided
consultative advice to, and were on the scientific advisory board of,
TetraLogic Pharmaceuticals.
CR Aguilo JI, 2013, CELL MICROBIOL, V15, P1994, DOI 10.1111/cmi.12169
Aguilo N, 2014, CELL DEATH DIS, V5, DOI 10.1038/cddis.2014.313
Aporta A, 2012, PLOS ONE, V7, DOI 10.1371/journal.pone.0045213
Balcewicz-Sablinska MK, 1998, J IMMUNOL, V161, P2636
Behar SM, 2011, MUCOSAL IMMUNOL, V4, P279, DOI 10.1038/mi.2011.3
Bonnet MC, 2011, IMMUNITY, V35, P572, DOI 10.1016/j.immuni.2011.08.014
Chen X, 2014, CELL RES, V24, P105, DOI 10.1038/cr.2013.171
Danelishvili L, 2010, PLOS ONE, V5, DOI 10.1371/journal.pone.0010474
Davis JM, 2009, CELL, V136, P37, DOI 10.1016/j.cell.2008.11.014
Degterev A, 2008, NAT CHEM BIOL, V4, P313, DOI 10.1038/nchembio.83
Derrick SC, 2007, CELL MICROBIOL, V9, P1547, DOI 10.1111/j.1462-5822.2007.00892.x
Dhiman R, 2007, BBA-GEN SUBJECTS, V1770, P649, DOI 10.1016/j.bbagen.2006.11.016
Ebert G, 2015, P NATL ACAD SCI USA, V112, P5797, DOI 10.1073/pnas.1502390112
Feng SS, 2007, CELL SIGNAL, V19, P2056, DOI 10.1016/j.cellsig.2007.05.016
FLYNN JL, 1995, IMMUNITY, V2, P561, DOI 10.1016/1074-7613(95)90001-2
Gan HX, 2008, NAT IMMUNOL, V9, P1189, DOI 10.1038/ni.1654
Guo HY, 2015, CELL HOST MICROBE, V17, P243, DOI 10.1016/j.chom.2015.01.003
He SD, 2011, P NATL ACAD SCI USA, V108, P20054, DOI 10.1073/pnas.1116302108
Heuts F, 2013, P NATL ACAD SCI USA, V110, P6482, DOI 10.1073/pnas.1219985110
Hildebrand JM, 2014, P NATL ACAD SCI USA, V111, P15072, DOI 10.1073/pnas.1408987111
Hinchey J, 2007, J CLIN INVEST, V117, P2279, DOI 10.1172/JCI31947
Huang D, 2016, MOL CELL BIOL, V37
Huang ZT, 2016, BBA-MOL BASIS DIS, V1862, P850, DOI 10.1016/j.bbadis.2016.01.014
Hughes MA, 2016, MOL CELL, V61, P834, DOI 10.1016/j.molcel.2016.02.023
HWANG SY, 1995, P NATL ACAD SCI USA, V92, P11284, DOI 10.1073/pnas.92.24.11284
Keane J, 1997, INFECT IMMUN, V65, P298, DOI 10.1128/IAI.65.1.298-304.1997
Keane J, 2000, J IMMUNOL, V164, P2016, DOI 10.4049/jimmunol.164.4.2016
Keane J, 2001, NEW ENGL J MED, V345, P1098, DOI 10.1056/NEJMoa011110
Kitur K, 2016, CELL REP, V16, P2219, DOI 10.1016/j.celrep.2016.07.039
Lee J, 2006, J IMMUNOL, V176, P4267, DOI 10.4049/jimmunol.176.7.4267
Legarda D, 2016, CELL REP, V15, P2449, DOI 10.1016/j.celrep.2016.05.032
Li S, 2013, NATURE, V501, P242, DOI 10.1038/nature12436
Lin Y, 1999, GENE DEV, V13, P2514, DOI 10.1101/gad.13.19.2514
Ma WB, 2016, FRONT IMMUNOL, V7, DOI 10.3389/fimmu.2016.00496
MacMicking JD, 1997, P NATL ACAD SCI USA, V94, P5243, DOI 10.1073/pnas.94.10.5243
Meena LS, 2010, FEBS J, V277, P2416, DOI 10.1111/j.1742-4658.2010.07666.x
Moquin DM, 2013, PLOS ONE, V8, DOI 10.1371/journal.pone.0076841
Murphy JM, 2014, EMBO REP, V15, P155, DOI 10.1002/embr.201337970
Murphy JM, 2013, IMMUNITY, V39, P443, DOI 10.1016/j.immuni.2013.06.018
O'Donnell MA, 2011, NAT CELL BIOL, V13, P1437, DOI 10.1038/ncb2362
Oberst A, 2011, NATURE, V471, P363, DOI 10.1038/nature09852
Oddo M, 1998, J IMMUNOL, V160, P5448
Omoto S, 2015, J BIOL CHEM, V290, P11635, DOI 10.1074/jbc.M115.646042
Park JS, 2006, J LEUKOCYTE BIOL, V79, P80, DOI 10.1189/jlb.0505250
Periasamy S, 2016, PLOS PATHOG, V12, DOI 10.1371/journal.ppat.1006059
Poirier V, 2014, J BIOL CHEM, V289, P29376, DOI 10.1074/jbc.M114.582502
Riendeau CJ, 2003, INFECT IMMUN, V71, P254, DOI 10.1128/IAI.71.1.254-259.2003
Roca FJ, 2013, CELL, V153, P521, DOI 10.1016/j.cell.2013.03.022
Sly LM, 2003, J IMMUNOL, V170, P430, DOI 10.4049/jimmunol.170.1.430
Sun LM, 2012, CELL, V148, P213, DOI 10.1016/j.cell.2011.11.031
Takahashi N, 2012, CELL DEATH DIS, V3, DOI 10.1038/cddis.2012.176
Tobin DM, 2012, CELL, V148, P434, DOI 10.1016/j.cell.2011.12.023
Tsuchiya Y, 2015, INT J MOL SCI, V16, P30321, DOI 10.3390/ijms161226232
Upton JW, 2012, CELL HOST MICROBE, V11, P290, DOI [10.1016/j.chom.2012.01.016, 10.1016/j.chom.2019.09.004]
Velmurugan K, 2007, PLOS PATHOG, V3, P972, DOI 10.1371/journal.ppat.0030110
Wang HY, 2014, MOL CELL, V54, P133, DOI 10.1016/j.molcel.2014.03.003
Wang QW, 2017, SCI REP-UK, V7, DOI 10.1038/srep42159
Witt A, 2017, CELL DEATH DIFFER, V24, P1160, DOI 10.1038/cdd.2017.33
Zhao J, 2012, P NATL ACAD SCI USA, V109, P5322, DOI 10.1073/pnas.1200012109
Zhao X, 2017, MUCOSAL IMMUNOL, V8, P668
NR 60
TC 34
Z9 34
U1 1
U2 4
PU NATURE PUBLISHING GROUP
PI LONDON
PA MACMILLAN BUILDING, 4 CRINAN ST, LONDON N1 9XW, ENGLAND
SN 1350-9047
EI 1476-5403
J9 CELL DEATH DIFFER
JI Cell Death Differ.
PD MAY
PY 2018
VL 25
IS 5
BP 951
EP 965
DI 10.1038/s41418-017-0031-1
PG 15
WC Biochemistry & Molecular Biology; Cell Biology
WE Science Citation Index Expanded (SCI-EXPANDED)
SC Biochemistry & Molecular Biology; Cell Biology
GA GF2LG
UT WOS:000431770600011
PM 29229989
OA Green Published, hybrid
DA 2022-03-24
ER
PT J
AU Orozco, SL
Daniels, BP
Yatim, N
Messmer, MN
Quarato, G
Chen-Harris, H
Cullen, SP
Snyder, AG
Ralli-Jain, P
Frase, S
Tait, SWG
Green, DR
Albert, ML
Oberst, A
AF Orozco, Susana L.
Daniels, Brian P.
Yatim, Nader
Messmer, Michelle N.
Quarato, Giovanni
Chen-Harris, Haiyin
Cullen, Sean P.
Snyder, Annelise G.
Ralli-Jain, Pooja
Frase, Sharon
Tait, Stephen W. G.
Green, Douglas R.
Albert, Matthew L.
Oberst, Andrew
TI RIPK3 Activation Leads to Cytokine Synthesis that Continues after Loss
of Cell Membrane Integrity
SO CELL REPORTS
LA English
DT Article
ID MIXED LINEAGE KINASE; DOMAIN-LIKE; PROTEIN-SYNTHESIS; PROGRAMMED
NECROSIS; MLKL; DEATH; NECROPTOSIS; DOWNSTREAM; APOPTOSIS; BINDING
AB Necroptosis is a form of programmed cell death that is defined by activation of the kinase RIPK3 and subsequent cell membrane permeabilization by the effector MLKL. RIPK3 activation can also promote immune responses via production of cytokines and chemokines. How active cytokine production is coordinated with the terminal process of necroptosis is unclear. Here, we report that cytokine product…
C1 [Orozco, Susana L.; Daniels, Brian P.; Messmer, Michelle N.; Snyder, Annelise G.; Ralli-Jain, Pooja; Oberst, Andrew] Univ Washington, Dept Immunol, Seattle, WA 98109 USA.
[Orozco, Susana L.] Univ Washington, Mol & Cellular Biol Program, Seattle, WA 98109 USA.
[Yatim, Nader] Pasteur Inst, Dept Immunol, F-75724 Paris, France.
[Quarato, Giovanni; Green, Douglas R.] St Jude Childrens Res Hosp, Dept Immunol, 332 N Lauderdale St, Memphis, TN 38105 USA.
[Frase, Sharon] St Jude Childrens Res Hosp, Cell & Tissue Imaging Ctr, 332 N Lauderdale St, Memphis, TN 38105 USA.
[Tait, Stephen W. G.] Univ Glasgow, Inst Canc Sci, Canc Res UK Beatson Inst, Glasgow G61 1BD, Lanark, Scotland.
[Chen-Harris, Haiyin; Cullen, Sean P.; Albert, Matthew L.] Genentech Inc, Dept Canc Immunol, San Francisco, CA 94080 USA.
[Daniels, Brian P.] Rutgers State Univ, Dept Cell Biol & Neurosci, Piscataway, NJ 08854 USA.
[Albert, Matthew L.] Insitro, San Francisco, CA 94080 USA.
RP Oberst, A (通讯作者)，Univ Washington, Dept Immunol, Seattle, WA 98109 USA.
EM oberst@uw.edu
OI Daniels, Brian/0000-0002-8473-0654; OROZCO, SUSANA
L./0000-0003-1741-6275; Snyder, Annelise/0000-0002-3038-8099
FU NIHUnited States Department of Health & Human ServicesNational
Institutes of Health (NIH) - USA [R01AI132595, R01CA228098]; CRI Wade F.
B. Thompson CLIP award; NIH NIAID R01 Diversity Supplement; NATIONAL
CANCER INSTITUTEUnited States Department of Health & Human
ServicesNational Institutes of Health (NIH) - USANIH National Cancer
Institute (NCI) [P30CA021765, R01CA228098, R35CA231620] Funding Source:
NIH RePORTER; NATIONAL INSTITUTE OF ALLERGY AND INFECTIOUS
DISEASESUnited States Department of Health & Human ServicesNational
Institutes of Health (NIH) - USANIH National Institute of Allergy &
Infectious Diseases (NIAID) [R37AI044828, R01AI044828, R21AI132960,
R01AI132595] Funding Source: NIH RePORTER
FX We thank Drs. Ram Savan and Lomon So for helpful discussions and
technical assistance with polysome experiments, Dr. William Kaiser for
generously providing MCMV M45 Delta RHIM virus, Dr. Jennifer Martinez
for reagents, and Zora Modrusan for assistance with RNA sequencing. This
work was supported by NIH grants R01AI132595 and R01CA228098 and a CRI
Wade F. B. Thompson CLIP award (to A. O.) and an NIH NIAID R01 Diversity
Supplement (to S.L.O.).
CR BUTTGEREIT F, 1995, BIOCHEM J, V312, P163, DOI 10.1042/bj3120163
Cai ZY, 2014, NAT CELL BIOL, V16, P55, DOI 10.1038/ncb2883
Chasse H, 2017, NUCLEIC ACIDS RES, V45, DOI 10.1093/nar/gkw907
Chen WZ, 2013, J BIOL CHEM, V288, P16247, DOI 10.1074/jbc.M112.435545
Cho Y, 2009, CELL, V137, P1112, DOI 10.1016/j.cell.2009.05.037
Clemens MJ, 2000, CELL DEATH DIFFER, V7, P603, DOI 10.1038/sj.cdd.4400695
Daniels BP, 2017, CELL, V169, P301, DOI 10.1016/j.cell.2017.03.011
de Vasconcelos NM, 2016, CELL MOL LIFE SCI, V73, P2335, DOI 10.1007/s00018-016-2204-3
Degterev A, 2008, NAT CHEM BIOL, V4, P313, DOI 10.1038/nchembio.83
Dondelinger Y, 2014, CELL REP, V7, P971, DOI 10.1016/j.celrep.2014.04.026
Gong YN, 2017, CELL, V169, P286, DOI 10.1016/j.cell.2017.03.020
Gray EE, 2016, IMMUNITY, V45, P255, DOI 10.1016/j.immuni.2016.06.015
Green DR, 2015, CSH PERSPECT BIOL, V7, DOI 10.1101/cshperspect.a006080
GROLLMAN AP, 1968, J BIOL CHEM, V243, P4089
Guo HY, 2018, CELL DEATH DIS, V9, DOI 10.1038/s41419-018-0868-3
He SD, 2009, CELL, V137, P1100, DOI 10.1016/j.cell.2009.05.021
Jewett MC, 2009, J BACTERIOL, V191, P1083, DOI 10.1128/JB.00852-08
Kearney CJ, 2015, CELL DEATH DIFFER, V22, P1313, DOI 10.1038/cdd.2014.222
Koehler H, 2017, P NATL ACAD SCI USA, V114, P11506, DOI 10.1073/pnas.1700999114
Kuriakose T, 2016, SCI IMMUNOL, V1, DOI 10.1126/sciimmunol.aag2045
Lin Y, 2004, J BIOL CHEM, V279, P10822, DOI 10.1074/jbc.M313141200
Nogusa S, 2016, CELL HOST MICROBE, V20, P13, DOI 10.1016/j.chom.2016.05.011
Orozco S, 2014, CELL DEATH DIFFER, V21, P1511, DOI 10.1038/cdd.2014.76
Patel A, 2017, SCIENCE, V356, P753, DOI 10.1126/science.aaf6846
Quarato G, 2016, MOL CELL, V61, P589, DOI 10.1016/j.molcel.2016.01.011
Saelens X, 2005, J CELL BIOL, V168, P545, DOI 10.1083/jcb.200407162
Sanjana NE, 2014, NAT METHODS, V11, P783, DOI 10.1038/nmeth.3047
Schmidt EK, 2009, NAT METHODS, V6, P275, DOI [10.1038/nmeth.1314, 10.1038/NMETH.1314]
Snyder AG, 2019, SCI IMMUNOL, V4, DOI 10.1126/sciimmunol.aaw2004
Sun LM, 2012, CELL, V148, P213, DOI 10.1016/j.cell.2011.11.031
Thapa RJ, 2016, CELL HOST MICROBE, V20, P674, DOI 10.1016/j.chom.2016.09.014
TRAUT TW, 1994, MOL CELL BIOCHEM, V140, P1, DOI 10.1007/BF00928361
Upton JW, 2012, CELL HOST MICROBE, V11, P290, DOI [10.1016/j.chom.2012.01.016, 10.1016/j.chom.2019.09.004]
Vande Walle L, 2016, CURR BIOL, V26, pR568, DOI 10.1016/j.cub.2016.02.019
Wang HY, 2014, MOL CELL, V54, P133, DOI 10.1016/j.molcel.2014.03.003
Wang NS, 2001, J BIOL CHEM, V276, P44117, DOI 10.1074/jbc.M101958200
Wu JF, 2013, CELL RES, V23, P994, DOI 10.1038/cr.2013.91
Yatim N, 2017, NAT REV IMMUNOL, V17, P262, DOI 10.1038/nri.2017.9
Yatim N, 2015, SCIENCE, V350, P328, DOI 10.1126/science.aad0395
Zhang DW, 2009, SCIENCE, V325, P332, DOI 10.1126/science.1172308
Zhao J, 2012, P NATL ACAD SCI USA, V109, P5322, DOI 10.1073/pnas.1200012109
NR 41
TC 41
Z9 41
U1 1
U2 6
PU CELL PRESS
PI CAMBRIDGE
PA 50 HAMPSHIRE ST, FLOOR 5, CAMBRIDGE, MA 02139 USA
SN 2211-1247
J9 CELL REP
JI Cell Reports
PD AUG 27
PY 2019
VL 28
IS 9
BP 2275
EP +
DI 10.1016/j.celrep.2019.07.077
PG 18
WC Cell Biology
WE Science Citation Index Expanded (SCI-EXPANDED)
SC Cell Biology
GA IU2GL
UT WOS:000483397100004
PM 31461645
OA Green Accepted, gold
DA 2022-03-24
ER
PT J
AU Gong, YN
Guy, C
Crawford, JC
Green, DR
AF Gong, Yi-Nan
Guy, Cliff
Crawford, Jeremy Chase
Green, Douglas R.
TI Biological events and molecular signaling following MLKL activation
during necroptosis
SO CELL CYCLE
LA English
DT Article
DE Necroptosis; RIPK3; MLKL; ESCRT; cell death; plasma membrane repair
ID DOMAIN-LIKE PROTEIN; CELL-DEATH; MEMBRANE; PHOSPHATIDYLSERINE;
TRANSLOCATION; EXECUTION; CLEAVAGE
AB Necroptosis is a form of programmed necrotic cell death mediated by the kinase RIPK3 and its substrate MLKL. MLKL, which displays plasma membrane (PM) pore-forming activity upon phosphorylation, functions as the executionerduring necroptosis. Thus, it was previously assumed that MLKL phosphorylation is the endpoint of the necroptotic signaling pathway. Here, we summarize several events that ch…
C1 [Gong, Yi-Nan; Guy, Cliff; Crawford, Jeremy Chase; Green, Douglas R.] St Jude Childrens Res Hosp, Dept Immunol, 262 Danny Thomas Way, Memphis, TN 38105 USA.
RP Green, DR (通讯作者)，St Jude Childrens Res Hosp, Dept Immunol, 262 Danny Thomas Way, Memphis, TN 38105 USA.
EM Douglas.Green@stjude.org
RI Green, Douglas R/N-8083-2018; Crawford, Jeremy Chase/G-5711-2013
OI Green, Douglas R/0000-0002-7332-1417; Crawford, Jeremy
Chase/0000-0003-4096-6048
FU US NIHUnited States Department of Health & Human ServicesNational
Institutes of Health (NIH) - USA [R01 CA169291, R01 AI44828];
ALSACAmerican Lebanese Syrian Associated Charities (ALSAC); NATIONAL
CANCER INSTITUTEUnited States Department of Health & Human
ServicesNational Institutes of Health (NIH) - USANIH National Cancer
Institute (NCI) [R01CA169291] Funding Source: NIH RePORTER; NATIONAL
INSTITUTE OF ALLERGY AND INFECTIOUS DISEASESUnited States Department of
Health & Human ServicesNational Institutes of Health (NIH) - USANIH
National Institute of Allergy & Infectious Diseases (NIAID)
[R37AI044828] Funding Source: NIH RePORTER
FX This work was supported by grants from the US NIH (R01 CA169291 and R01
AI44828) and ALSAC.
CR Cai ZY, 2016, CELL RES, V26, P886, DOI 10.1038/cr.2016.87
Cai ZY, 2014, NAT CELL BIOL, V16, P55, DOI 10.1038/ncb2883
Carvalho BS, 2010, BIOINFORMATICS, V26, P2363, DOI 10.1093/bioinformatics/btq431
Chekeni FB, 2010, NATURE, V467, P863, DOI 10.1038/nature09413
Chen X, 2014, CELL RES, V24, P105, DOI 10.1038/cr.2013.171
Fabregat A, 2016, NUCLEIC ACIDS RES, V44, pD481, DOI 10.1093/nar/gkv1351
Gaujoux R, 2010, BMC BIOINFORMATICS, V11, DOI 10.1186/1471-2105-11-367
Gong YN, 2017, CELL, V169, P286, DOI 10.1016/j.cell.2017.03.020
Grootjans S, 2017, CELL DEATH DIFFER, V24, P1184, DOI 10.1038/cdd.2017.65
He SD, 2009, CELL, V137, P1100, DOI 10.1016/j.cell.2009.05.021
Huang B, 2008, SCIENCE, V319, P810, DOI 10.1126/science.1153529
Huang CY, 2013, CELL DEATH DIS, V4, DOI 10.1038/cddis.2013.149
Irizarry RA, 2003, BIOSTATISTICS, V4, P249, DOI 10.1093/biostatistics/4.2.249
Jimenez AJ, 2014, SCIENCE, V343, P986, DOI 10.1126/science.1247136
Li N, 2017, ANNOTATIONDBI ANNOTA
Liedmann S, 2014, NAT COMMUN, V5, DOI 10.1038/ncomms6645
Linkermann A, 2013, AM J TRANSPLANT, V13, P2797, DOI 10.1111/ajt.12448
Linkermann A, 2014, NEW ENGL J MED, V370, P455, DOI 10.1056/NEJMra1310050
MacDonald J., 2017, MOGENE20STTRANSCRIPT
MARTIN SJ, 1995, J EXP MED, V182, P1545, DOI 10.1084/jem.182.5.1545
Martinez J, 2016, NATURE, V533, P115, DOI 10.1038/nature17950
Martinez J, 2011, P NATL ACAD SCI USA, V108, P17396, DOI 10.1073/pnas.1113421108
Mierzwa BE, 2017, NAT CELL BIOL, V19, P787, DOI 10.1038/ncb3559
Nomura M, 2014, CANCER RES, V74, P1056, DOI 10.1158/0008-5472.CAN-13-1283
Ousingsawat J, 2017, CELL MOL LIFE SCI, V74, P173, DOI 10.1007/s00018-016-2338-3
Ritchie ME, 2015, NUCLEIC ACIDS RES, V43, DOI 10.1093/nar/gkv007
Rogers C, 2017, NAT COMMUN, V8, DOI 10.1038/ncomms14128
Ros U, 2017, CELL REP, V19, P175, DOI 10.1016/j.celrep.2017.03.024
Scheffer LL, 2014, NAT COMMUN, V5, DOI 10.1038/ncomms6646
Segawa K, 2014, SCIENCE, V344, P1164, DOI 10.1126/science.1252809
Sun GP, 2017, J CELL BIOL, V216, P3355, DOI 10.1083/jcb.201706134
Sun W, 2017, FREE RADICAL BIO MED, V108, P433, DOI 10.1016/j.freeradbiomed.2017.04.010
Suzuki J, 2013, SCIENCE, V341, P403, DOI 10.1126/science.1236758
Tang HL, 2012, MOL BIOL CELL, V23, P2240, DOI 10.1091/mbc.E11-11-0926
Vandenabeele P, 2017, IMMUNITY, V47, P1, DOI 10.1016/j.immuni.2017.07.002
Vieira M, 2014, NEUROBIOL DIS, V68, P26, DOI 10.1016/j.nbd.2014.04.002
Wang HY, 2014, MOL CELL, V54, P133, DOI 10.1016/j.molcel.2014.03.003
Wang YP, 2017, NATURE, V547, P99, DOI 10.1038/nature22393
Weinlich R, 2014, MOL CELL, V56, P469, DOI 10.1016/j.molcel.2014.11.001
Xia BQ, 2016, CELL RES, V26, P517, DOI 10.1038/cr.2016.26
Xu Y, 2016, SCI REP-UK, V6, DOI 10.1038/srep29362
Yoon S, 2016, CELL DEATH DIFFER, V23, P253, DOI 10.1038/cdd.2015.92
Yoon S, 2017, IMMUNITY, V47, P51, DOI 10.1016/j.immuni.2017.06.001
Zargarian S, 2017, PLOS BIOL, V15, DOI 10.1371/journal.pbio.2002711
Zhang J, 2016, CELL MOL LIFE SCI, V73, P2153, DOI 10.1007/s00018-016-2190-5
Zhang T, 2016, NAT MED, V22, P175, DOI 10.1038/nm.4017
Zhang Xia, 2008, Curr Protoc Immunol, VChapter 14, DOI 10.1002/0471142735.im1401s83
NR 47
TC 42
Z9 44
U1 3
U2 10
PU TAYLOR & FRANCIS INC
PI PHILADELPHIA
PA 530 WALNUT STREET, STE 850, PHILADELPHIA, PA 19106 USA
SN 1538-4101
EI 1551-4005
J9 CELL CYCLE
JI Cell Cycle
PY 2017
VL 16
IS 19
BP 1748
EP 1760
DI 10.1080/15384101.2017.1371889
PG 13
WC Cell Biology
WE Science Citation Index Expanded (SCI-EXPANDED)
SC Cell Biology
GA FL1PC
UT WOS:000413985900009
PM 28854080
OA Green Published, Bronze
DA 2022-03-24
ER
PT J
AU Chen, DS
Tong, JS
Yang, LH
Wei, L
Stolz, DB
Yu, J
Zhang, JK
Zhang, L
AF Chen, Dongshi
Tong, Jingshan
Yang, Liheng
Wei, Liang
Stolz, Donna B.
Yu, Jian
Zhang, Jianke
Zhang, Lin
TI PUMA amplifies necroptosis signaling by activating cytosolic DNA sensors
SO PROCEEDINGS OF THE NATIONAL ACADEMY OF SCIENCES OF THE UNITED STATES OF
AMERICA
LA English
DT Article
DE PUMA; necroptosis; RIP3; MLKL; NF-kappa B
ID MIXED LINEAGE KINASE; NF-KAPPA-B; CELL-DEATH; PROGRAMMED NECROSIS;
TNF-ALPHA; RIP3; INFLAMMATION; INDUCTION; APOPTOSIS; INJURY
AB Necroptosis, a form of regulated necrotic cell death, is governed by RIP1/RIP3-mediated activation of MLKL. However, the signaling process leading to necroptotic death remains to be elucidated. In this study, we found that PUMA, a proapoptotic BH3-only Bcl-2 family member, is transcriptionally activated in an RIP3/MLKL-dependent manner following induction of necroptosis. The induction of PUMA,…
C1 [Chen, Dongshi; Tong, Jingshan; Yang, Liheng; Wei, Liang; Stolz, Donna B.; Yu, Jian; Zhang, Lin] UPMC Hillman Canc Ctr, Pittsburgh, PA 15213 USA.
[Chen, Dongshi; Tong, Jingshan; Yang, Liheng; Zhang, Lin] Univ Pittsburgh, Sch Med, Dept Pharmacol & Chem Biol, Pittsburgh, PA 15213 USA.
[Wei, Liang; Yu, Jian] Univ Pittsburgh, Sch Med, Dept Pathol, Pittsburgh, PA 15213 USA.
[Stolz, Donna B.] Univ Pittsburgh, Sch Med, Dept Cell Biol, Pittsburgh, PA 15213 USA.
[Zhang, Jianke] Thomas Jefferson Univ, Kimmel Canc Ctr, Dept Microbiol & Immunol, Philadelphia, PA 19107 USA.
RP Zhang, L (通讯作者)，UPMC Hillman Canc Ctr, Pittsburgh, PA 15213 USA.; Zhang, L (通讯作者)，Univ Pittsburgh, Sch Med, Dept Pharmacol & Chem Biol, Pittsburgh, PA 15213 USA.
EM zhanglx@upmc.edu
RI Zhang, Lin/A-7389-2009; Yu, Jian/A-8301-2009; Chen, Dongshi/B-9843-2015
OI Zhang, Lin/0000-0003-0018-3903; Yu, Jian/0000-0002-4021-1000; Chen,
Dongshi/0000-0002-8973-5606
FU National Institutes of HealthUnited States Department of Health & Human
ServicesNational Institutes of Health (NIH) - USA [CA172136, CA203028,
CA217141, U19AI068021, U01DK085570, R01CA215481]; [P30CA047904];
NATIONAL CANCER INSTITUTEUnited States Department of Health & Human
ServicesNational Institutes of Health (NIH) - USANIH National Cancer
Institute (NCI) [P30CA047904, R01CA217141, R01CA203028, R01CA172136,
R01CA215481] Funding Source: NIH RePORTER; NATIONAL INSTITUTE OF ALLERGY
AND INFECTIOUS DISEASESUnited States Department of Health & Human
ServicesNational Institutes of Health (NIH) - USANIH National Institute
of Allergy & Infectious Diseases (NIAID) [U19AI068021] Funding Source:
NIH RePORTER; NATIONAL INSTITUTE OF DIABETES AND DIGESTIVE AND KIDNEY
DISEASESUnited States Department of Health & Human ServicesNational
Institutes of Health (NIH) - USANIH National Institute of Diabetes &
Digestive & Kidney Diseases (NIDDK) [U01DK085570] Funding Source: NIH
RePORTER
FX We thank Xiaojun Chen, Ming Sun, and Kathy H. Y. Shair for providing
technical assistance and Drs. Andrew Oberst and Douglas R. Green for
sharing reagents. This work was supported by the National Institutes of
Health (Grants CA172136, CA203028, and CA217141, to L.Z.; and
U19AI068021, U01DK085570, and R01CA215481, to J.Y.). This work was
performed using the UPMC Hillman Cancer Center shared facilities,
supported in part by Award P30CA047904.
CR Bertrand MJM, 2008, MOL CELL, V30, P689, DOI 10.1016/j.molcel.2008.05.014
Biton S, 2011, CELL, V145, P92, DOI 10.1016/j.cell.2011.02.023
Cai ZY, 2014, NAT CELL BIOL, V16, P55, DOI 10.1038/ncb2883
Christofferson DE, 2012, CELL DEATH DIS, V3, DOI 10.1038/cddis.2012.64
Czabotar PE, 2014, NAT REV MOL CELL BIO, V15, P49, DOI 10.1038/nrm3722
Degterev A, 2005, NAT CHEM BIOL, V1, P112, DOI 10.1038/nchembio711
Din S, 2013, P NATL ACAD SCI USA, V110, P5969, DOI 10.1073/pnas.1213294110
Dudgeon C, 2010, MOL CANCER THER, V9, P2893, DOI 10.1158/1535-7163.MCT-10-0635
Dunai ZA, 2012, PLOS ONE, V7, DOI 10.1371/journal.pone.0041945
He SD, 2009, CELL, V137, P1100, DOI 10.1016/j.cell.2009.05.021
Hitomi JI, 2008, CELL, V135, P1311, DOI 10.1016/j.cell.2008.10.044
Irrinki KM, 2011, MOL CELL BIOL, V31, P3745, DOI 10.1128/MCB.05303-11
Kaiser WJ, 2011, NATURE, V471, P368, DOI 10.1038/nature09857
Konno H, 2013, CELL, V155, P688, DOI 10.1016/j.cell.2013.09.049
Koo GB, 2015, CELL RES, V25, P707, DOI 10.1038/cr.2015.56
Li JX, 2012, CELL, V150, P339, DOI 10.1016/j.cell.2012.06.019
Linkermann A, 2014, NEW ENGL J MED, V370, P455, DOI 10.1056/NEJMra1310050
Linkermann A, 2013, P NATL ACAD SCI USA, V110, P12024, DOI 10.1073/pnas.1305538110
Marshall KD, 2014, FRONT PHYSIOL, V5, DOI 10.3389/fphys.2014.00323
Mozdy AD, 2003, NAT REV MOL CELL BIO, V4, P468, DOI 10.1038/nrm1125
Newton K, 2016, NATURE, V540, P129, DOI 10.1038/nature20559
Oberst A, 2011, NATURE, V471, P363, DOI 10.1038/nature09852
Ofengeim D, 2013, NAT REV MOL CELL BIO, V14, P727, DOI 10.1038/nrm3683
Pasparakis M, 2015, NATURE, V517, P311, DOI 10.1038/nature14191
Qiu W, 2011, J CLIN INVEST, V121, P1722, DOI 10.1172/JCI42917
Rongvaux A, 2014, CELL, V159, P1563, DOI 10.1016/j.cell.2014.11.037
Scaffidi P, 2002, NATURE, V418, P191, DOI 10.1038/nature00858
Schock SN, 2017, CELL DEATH DIFFER, V24, P615, DOI 10.1038/cdd.2016.153
Sun LM, 2014, TRENDS BIOCHEM SCI, V39, P587, DOI 10.1016/j.tibs.2014.10.003
Sun LM, 2012, CELL, V148, P213, DOI 10.1016/j.cell.2011.11.031
Tait SWG, 2013, CELL REP, V5, P878, DOI 10.1016/j.celrep.2013.10.034
Upton JW, 2012, CELL HOST MICROBE, V11, P290, DOI [10.1016/j.chom.2012.01.016, 10.1016/j.chom.2019.09.004]
Wallach D, 2016, SCIENCE, V352, DOI 10.1126/science.aaf2154
Wang HY, 2014, MOL CELL, V54, P133, DOI 10.1016/j.molcel.2014.03.003
Wang P, 2009, CELL DEATH DIFFER, V16, P1192, DOI 10.1038/cdd.2009.51
Wu JF, 2013, CELL RES, V23, P994, DOI 10.1038/cr.2013.91
Wu JX, 2014, ANNU REV IMMUNOL, V32, P461, DOI 10.1146/annurev-immunol-032713-120156
Yatim N, 2015, SCIENCE, V350, P328, DOI 10.1126/science.aad0395
Yu J, 2008, ONCOGENE, V27, pS71, DOI 10.1038/onc.2009.45
Zhang DW, 2009, SCIENCE, V325, P332, DOI 10.1126/science.1172308
Zhang HB, 2011, NATURE, V471, P373, DOI 10.1038/nature09878
Zhang Q, 2010, NATURE, V464, P104, DOI 10.1038/nature08780
Zhang YY, 2018, CELL RES, V28, P9, DOI 10.1038/cr.2017.133
NR 43
TC 77
Z9 78
U1 2
U2 6
PU NATL ACAD SCIENCES
PI WASHINGTON
PA 2101 CONSTITUTION AVE NW, WASHINGTON, DC 20418 USA
SN 0027-8424
J9 P NATL ACAD SCI USA
JI Proc. Natl. Acad. Sci. U. S. A.
PD APR 10
PY 2018
VL 115
IS 15
BP 3930
EP 3935
DI 10.1073/pnas.1717190115
PG 6
WC Multidisciplinary Sciences
WE Science Citation Index Expanded (SCI-EXPANDED)
SC Science & Technology - Other Topics
GA GC1KJ
UT WOS:000429540300070
PM 29581256
OA Green Published, hybrid
DA 2022-03-24
ER
PT J
AU Ando, Y
Ohuchida, K
Otsubo, Y
Kibe, S
Takesue, S
Abe, T
Iwamoto, C
Shindo, K
Moriyama, T
Nakata, K
Miyasaka, Y
Ohtsuka, T
Oda, Y
Nakamura, M
AF Ando, Yohei
Ohuchida, Kenoki
Otsubo, Yoshiki
Kibe, Shin
Takesue, Shin
Abe, Toshiya
Iwamoto, Chika
Shindo, Koji
Moriyama, Taiki
Nakata, Kohei
Miyasaka, Yoshihiro
Ohtsuka, Takao
Oda, Yoshinao
Nakamura, Masafumi
TI Necroptosis in pancreatic cancer promotes cancer cell migration and
invasion by release of CXCL5
SO PLOS ONE
LA English
DT Article
ID MIXED LINEAGE KINASE; PROGRAMMED NECROSIS; EXPRESSION; DEATH;
PHOSPHORYLATION; ACTIVATION; TRIGGERS; METHYLATION; METASTASES;
APOPTOSIS
AB Background
Necroptosis is a form of programmed cell death that is accompanied by release of intracellular contents, and reportedly contributes to various diseases. Here, we investigate the significance of necroptosis in pancreatic cancer.
Methods
We used immunohistochemistry and western blot analysis to evaluate expression of the key mediators of necroptosis-receptor-interacting serine/threonine protein kinase 3 (RIP3) and mixed lineage kinase domain-like (MLKL)-in human pancreatic cancer. We also tested the effects of conditioned media (CM) from necroptotic cells on pancreatic cancer cells in Transwell migration and Matrigel invasion ass…
Results
RIP3 and MLKL are highly expressed in human pancreatic cancer tissues compared with normal pancreas. MLKL expression was particularly intense at the tumor invasion front. CM derived from necroptotic cells promoted cancer cell migration and invasion, but not CM derived from apoptotic cells. C-X-C motif chemokine 5 (CXCL5) was upregulated in CM derived from necroptotic cells compared with CM derive…
Conclusion
These findings indicate that necroptosis at the pancreatic cancer invasion front can promote cancer cell migration and invasion via the CXCL5-CXCR2 axis.
C1 [Ando, Yohei; Ohuchida, Kenoki; Otsubo, Yoshiki; Kibe, Shin; Takesue, Shin; Abe, Toshiya; Shindo, Koji; Nakata, Kohei; Miyasaka, Yoshihiro; Ohtsuka, Takao; Nakamura, Masafumi] Kyushu Univ, Grad Sch Med Sci, Dept Surg & Oncol, Fukuoka, Japan.
[Iwamoto, Chika] Kyushu Univ, Grad Sch Med Sci, Dept Adv Med Initiat, Fukuoka, Japan.
[Moriyama, Taiki] Kyushu Univ, Grad Sch Med Sci, Dept Endoscop Diagnost & Therapeut, Fukuoka, Japan.
[Oda, Yoshinao] Kyushu Univ, Grad Sch Med Sci, Dept Anat Pathol, Fukuoka, Japan.
RP Ohuchida, K; Nakamura, M (通讯作者)，Kyushu Univ, Grad Sch Med Sci, Dept Surg & Oncol, Fukuoka, Japan.
EM kenoki@surg1.med.kyushu-u.ac.jp; mnaka@surg1.med.kyushu-u.ac.jp
RI Abe, Toshiya/AAT-2579-2021
FU Japan Society for the Promotion of ScienceMinistry of Education,
Culture, Sports, Science and Technology, Japan (MEXT)Japan Society for
the Promotion of Science [17H04284, 17K19602, 18H02881, 18K08708,
16H05418, 17K19605]
FX This work was supported in part by Japan Society for the Promotion of
Science Grants in-Aid for Scientific Research (Grant Numbers 17H04284,
17K19602, 18H02881, 18K08708, 16H05418, and 17K19605).
https://www.jsps.go.jp/english/index.html The funder had no role in the
study design, data collection and analysis, decision to publish, or
preparation of the manuscript.
CR Baud V, 2001, TRENDS CELL BIOL, V11, P372, DOI 10.1016/S0962-8924(01)02064-5
Brown MF, 2015, CELL DEATH DIS, V6, DOI 10.1038/cddis.2015.104
Cai ZY, 2016, CELL RES, V26, P886, DOI 10.1038/cr.2016.87
Cho Y, 2009, CELL, V137, P1112, DOI 10.1016/j.cell.2009.05.037
Chopra M, 2013, PLOS ONE, V8, DOI 10.1371/journal.pone.0075737
Colbert LE, 2013, CANCER-AM CANCER SOC, V119, P3148, DOI 10.1002/cncr.28144
Conroy T, 2011, NEW ENGL J MED, V364, P1817, DOI 10.1056/NEJMoa1011923
Degterev A, 2005, NAT CHEM BIOL, V1, P112, DOI 10.1038/nchembio711
Diao Y, 2016, CANCER LETT, V379, P12, DOI 10.1016/j.canlet.2016.05.003
Dondelinger Y, 2014, CELL REP, V7, P971, DOI 10.1016/j.celrep.2014.04.026
Egberts JH, 2008, CANCER RES, V68, P1443, DOI 10.1158/0008-5472.CAN-07-5704
Fuchs Y, 2015, NAT REV MOL CELL BIO, V16, P329, DOI 10.1038/nrm3999
Fuhrich DG, 2013, ANAL QUANT CYTOL, V35, P210
Fukasawa M, 2006, J HUM GENET, V51, P368, DOI 10.1007/s10038-005-0355-4
Garcia-Carbonero N, 2018, INT J MOL SCI, V19, DOI 10.3390/ijms19092468
Gundlach JP, 2018, BMC CANCER, V18, P1, DOI [10.1186/s12885-017-3892-2, DOI 10.1186/S12885-017-3892-2]
Hannes S, 2016, CANCER LETT, V380, P31, DOI 10.1016/j.canlet.2016.05.036
He GW, 2017, J EXP MED, V214, P1655, DOI 10.1084/jem.20160442
Holler N, 2000, NAT IMMUNOL, V1, P489, DOI 10.1038/82732
Ikenaga N, 2010, GASTROENTEROLOGY, V139, P1041, DOI 10.1053/j.gastro.2010.05.084
Jang MS, 2011, CANCER RES, V71, P7207, DOI 10.1158/0008-5472.CAN-11-0760
Kaczmarek A, 2013, IMMUNITY, V38, P209, DOI 10.1016/j.immuni.2013.02.003
Kerr J. F. R., 1972, J INTERN MED, V258, DOI DOI 10.1111/J.1365-2796.2005.01570.X
Koo GB, 2015, CELL RES, V25, P707, DOI 10.1038/cr.2015.56
Kozono S, 2013, CANCER RES, V73, P2345, DOI 10.1158/0008-5472.CAN-12-3180
Krysko O, 2017, IMMUNOL REV, V280, P207, DOI 10.1111/imr.12583
Lee SY, 2018, OXID MED CELL LONGEV, V2018, DOI 10.1155/2018/3537471
Li JX, 2012, CELL, V150, P339, DOI 10.1016/j.cell.2012.06.019
Linkermann A, 2014, NEW ENGL J MED, V370, P455, DOI 10.1056/NEJMra1310050
Liu P, 2012, LEUKEMIA, V26, P1293, DOI 10.1038/leu.2011.357
Liu XJ, 2016, ONCOTARGET, V7, P22219, DOI 10.18632/oncotarget.7924
MAJNO G, 1995, AM J PATHOL, V146, P3
Moriwaki K, 2015, CELL DEATH DIS, V6, DOI 10.1038/cddis.2015.16
Murphy C, 2005, CLIN CANCER RES, V11, P4117, DOI 10.1158/1078-0432.CCR-04-1518
Nugues AL, 2014, CELL DEATH DIS, V5, DOI 10.1038/cddis.2014.347
Ohuchida K, 2004, INTERACTIONS, V1, P3215, DOI DOI 10.1158/0008-5472.CAN-03-2464
Qian Y, 2014, J ORAL PATHOL MED, V43, P658, DOI 10.1111/jop.12189
Saintigny P, 2013, CANCER RES, V73, P571, DOI 10.1158/0008-5472.CAN-12-0263
Seifert L, 2016, NATURE, V532, P245, DOI 10.1038/nature17403
Shindo K, 2013, MOL CANCER, V12, DOI 10.1186/1476-4598-12-168
Shukla VC, 2016, J BIOMED MATER RES A, V104, P1182, DOI 10.1002/jbm.a.35655
Siegel RL, 2017, CA-CANCER J CLIN, V67, P7, DOI 10.3322/caac.21387
Steele CW, 2016, CANCER CELL, V29, P832, DOI 10.1016/j.ccell.2016.04.014
Strilic B, 2016, NATURE, V536, P215, DOI 10.1038/nature19076
Sun LM, 2012, CELL, V148, P213, DOI 10.1016/j.cell.2011.11.031
Teodorczyk M, 2015, CELL DEATH DIFFER, V22, P1192, DOI 10.1038/cdd.2014.217
Vanden Berghe T, 2014, NAT REV MOL CELL BIO, V15, P134, DOI 10.1038/nrm3737
Varney ML, 2011, CANCER LETT, V300, P180, DOI 10.1016/j.canlet.2010.10.004
Vinci M, 2015, JOVE-J VIS EXP, DOI 10.3791/52686
Volakis LI, 2014, PLOS ONE, V9, DOI 10.1371/journal.pone.0086110
Von Hoff DD, 2013, NEW ENGL J MED, V369, P1691, DOI 10.1056/NEJMoa1304369
Wang HY, 2014, MOL CELL, V54, P133, DOI 10.1016/j.molcel.2014.03.003
Wang L, 2008, CELL, V133, P693, DOI 10.1016/j.cell.2008.03.036
Wang TZ, 2017, TUMOR BIOL, V39, P1, DOI 10.1177/1010428317711539
Wang WJ, 2017, CANCER LETT, V387, P46, DOI 10.1016/j.canlet.2016.06.004
Wente MN, 2006, CANCER LETT, V241, P221, DOI 10.1016/j.canlet.2005.10.041
NR 56
TC 17
Z9 17
U1 0
U2 3
PU PUBLIC LIBRARY SCIENCE
PI SAN FRANCISCO
PA 1160 BATTERY STREET, STE 100, SAN FRANCISCO, CA 94111 USA
SN 1932-6203
J9 PLOS ONE
JI PLoS One
PD JAN 30
PY 2020
VL 15
IS 1
AR e0228015
DI 10.1371/journal.pone.0228015
PG 20
WC Multidisciplinary Sciences
WE Science Citation Index Expanded (SCI-EXPANDED)
SC Science & Technology - Other Topics
GA LP9CB
UT WOS:000534612400042
PM 31999765
[truncated: 392,735+ more rows]
