# Supplementary material for: Knowledge Mapping of Necroptosis From 2012 to 2021: A Bibliometric Analysis
Source: Front Immunol. 2022 Jun 13;13:917155. doi: 10.3389/fimmu.2022.917155 (PMC9234124; doi:10.3389/fimmu.2022.917155)
Supplement: Supplementary Table 2 — Additional information of figures (.xlsx). [file Table_2.xlsx]

## Sheet: co-occurence authors
Co-occurrence authors with documents ≥10
Rank	Authors	Documents
1	vandenabeele, peter	45
2	bertin, john	37
3	murphy, james m.	36
4	pasparakis, manolis	34
5	yuan, junying	33
6	gough, peter j.	32
7	silke, john	32
8	green, douglas r.	29
9	linkermann, andreas	29
10	mocarski, edward s.	27
11	han, jiahuai	22
12	fulda, simone	20
13	balachandran, siddharth	19
14	degterev, alexei	19
15	kaiser, william j.	19
16	li, ying	19
17	hildebrand, joanne m.	18
18	krautwald, stefan	18
19	zhang, li	18
20	chan, francis ka-ming	17
21	xiong, kun	17
22	young, samuel n.	17
23	kanneganti, thirumala-devi	16
24	zhang, haibing	16
25	bertrand, mathieu j. m.	15
26	oberst, andrew	15
27	wang, xiaodong	15
28	webster, joshua d.	15
29	xu, shiwen	15
30	zhang, jing	15
31	alexander, warren s.	14
32	anders, hans-joachim	14
33	newton, kim	14
34	chen, she	13
35	chen, xiuping	13
36	gonzalez-juarbe, norberto	13
37	harris, philip a.	13
38	kelliher, michelle a.	13
39	lalaoui, najoua	13
40	li, jun	13
41	li, lin	13
42	shan, bing	13
43	strasser, andreas	13
44	tanzer, maria c.	13
45	czabotar, peter e.	12
46	guenther, claudia	12
47	upton, jason w.	12
48	chen, dan	11
49	fitzgibbon, cheree	11
50	he, sudan	11
51	kroemer, guido	11
52	mulay, shrikant r.	11
53	najafov, ayaz	11
54	neurath, markus f.	11
55	rodrigues, cecilia m. p.	11
56	vince, james e.	11
57	vogel, peter	11
58	vucic, domagoj	11
59	wang, huayi	11
60	wu, jianfeng	11
61	zhang, jie	11
62	zhang, yan	11
63	zhu, hong	11
64	becker, christoph	10
65	choi, augustine m. k.	10
66	dondelinger, yves	10
67	gautheron, jeremie	10
68	guo, hongyan	10
69	kunzendorf, ulrich	10
70	lawlor, kate e.	10
71	liu, hao	10
72	luedde, tom	10
73	meng, xiao-ming	10
74	moriwaki, kenta	10
75	orihuela, carlos j.	10
76	ortiz, alberto	10
77	pan, heling	10
78	petrie, emma j.	10
79	roback, linda	10
80	rodriguez, diego a.	10
81	roose-girma, merone	10
82	sad, subash	10
83	shang, lei	10
84	vanden berghe, tom	10
85	wang, ying	10
86	wang, yong	10
87	yang, qin	10
88	zelic, matija	10
89	zhang, haiwei	10
90	zhang, lin	10
91	zhang, wei	10

## Sheet: co-cited authors
Co-cited authors with citations ≥100
Rank	Authors	Citations
1	degterev, a	1363
2	he, sd	866
3	newton, k	865
4	linkermann, a	843
5	galluzzi, l	765
6	sun, lm	752
7	vandenabeele, p	742
8	cho, y	705
9	kaiser, wj	616
10	zhang, dw	597
11	vanden berghe, t	514
12	pasparakis, m	498
13	dondelinger, y	449
14	wang, hy	449
15	moriwaki, k	394
16	cai, zy	391
17	murphy, jm	385
18	christofferson, de	370
19	upton, jw	349
20	oberst, a	322
21	li, jx	308
22	ofengeim, d	306
23	gunther, c	298
24	zhao, j	283
25	chen, x	279
26	holler, n	275
27	fulda, s	272
28	vanlangenakker, n	269
29	kaczmarek, a	258
30	weinlich, r	245
31	takahashi, n	228
32	feoktistova, m	223
33	dillon, cp	215
34	wang, l	214
35	kroemer, g	207
36	silke, j	204
37	vince, je	201
38	lin, y	199
39	rickard, ja	199
40	dixon, sj	194
41	chan, fkm	190
42	wang, zg	187
43	micheau, o	184
44	duprez, l	181
45	vercammen, d	181
46	wang, y	181
47	zhang, t	179
48	hitomi, ji	176
49	mandal, p	174
50	welz, ps	166
51	o'donnell, ma	165
52	thapa, rj	160
53	zhou, w	154
54	berger, sb	152
55	hildebrand, jm	151
56	lin, j	151
57	zhang, y	151
58	zhou, h	149
59	wu, jf	147
60	zhang, yy	146
61	green, dr	145
62	yuan, jy	142
63	festjens, n	134
64	kang, tb	134
65	han, wd	132
66	jouan-lanhouet, s	132
67	lawlor, ke	131
68	mocarski, es	131
69	hanahan, d	130
70	varfolomeev, e	130
71	dannappel, m	129
72	petrie, ej	129
73	bertrand, mjm	128
74	harris, pa	127
75	wallach, d	126
76	tenev, t	125
77	yoon, s	125
78	zhang, j	123
79	mccomb, s	120
80	declercq, w	118
81	tait, swg	118
82	yang, ws	118
83	ito, y	116
84	xu, xs	114
85	han, jh	113
86	mizushima, n	113
87	roychowdhury, s	113
88	smith, cct	113
89	chen, wz	112
90	zhang, hb	111
91	grootjans, s	109
92	li, y	109
93	gong, yn	108
94	xie, t	108
95	kelliher, ma	107
96	kayagaki, n	103
97	orozco, s	102
98	sun, xq	101
99	wu, yt	101

## Sheet: keywords
Keywords with frequency ≥50
Rank	Keywords	Occurrences
1	cell-death	1211
2	apoptosis	1104
3	necroptosis	885
4	activation	711
5	necrosis	557
6	mlkl	521
7	programmed necrosis	467
8	inflammation	443
9	mechanism	393
10	expression	391
11	tnf-alpha	358
12	nf-κb	315
13	oxidative stress	273
14	kinase	259
15	phosphorylation	254
16	inhibition	238
17	ripk3	233
18	autophagy	204
19	pathway	194
20	cancer	170
21	ripk1	155
22	identification	153
23	injury	152
24	receptor	138
25	in-vitro	129
26	induction	123
27	mice	122
28	cells	117
29	downstream	111
30	ischemia/reperfusion injury	110
31	inhibitor	109
32	induced apoptosis	107
33	ripk	102
34	molecular-mechanisms	100
35	disease	96
36	complex	89
37	survival	89
38	cancer cells	87
39	caspase-8	82
40	in-vivo	82
41	pathways	81
42	resistance	81
43	damage	75
44	contributes	73
45	proliferation	70
46	genes	68
47	homeostasis	67
48	binding	65
49	er stress	65
50	growth	65
51	nlrp3	65
52	macrophages	63
53	protects	62
54	model	61
55	pathogenesis	61
56	metabolism	56
57	mitochondria	56
58	therapy	55
59	release	54
60	target	53
61	infection	50
62	ros	50

## Sheet: reference timeline
Cluster ID	Size	Silhouette	Mean(Year)	Top Terms (LSI)	Top Terms (log-likelihood ratio, p-level)
0	88	0.837	2013	necroptosis; inflammation; ischemia; brain; microglia | mlkl; pyroptosis; mitochondria; ripk3; caspase 8	mlkl (16, 1.0E-4); mixed lineage kinase domain-like (9.97, 0.005); pseudoenzyme (9.97, 0.005); cervical cancer (6.65, 0.01); immunity (6.65, 0.01)
1	84	0.845	2009	necroptosis; apoptosis; ripk3; cyld; nec-1 | programmed necrosis; tumor necrosis factor; hematopoietic failure; heat shock protein; rna interference	tnf alpha (15.84, 1.0E-4); rip1 (10.01, 0.005); tnfr1 (7.79, 0.01); apoptosis (7.67, 0.01); necrostatin (5.57, 0.05)
2	80	0.739	2017	necroptosis; ripk1; p38 mapk; human influenza; hydrocephalus | apoptosis; atherosclerosis; human influenza; hydrocephalus; necroptotic stimulation	zbp1 (18.13, 1.0E-4); panoptosis (10.87, 0.001); infection (10.87, 0.001); parkinsons disease (10.87, 0.001); ripk1 (10.4, 0.005)
3	64	0.837	2010	apoptosis; necroptosis; ripk3; cyld; nec-1 | receptor-interacting protein; global cerebral ischemia; traumatic brain injury; oxidative stress; oxygen glucose deprivation	necrostatin-1 (11.2, 0.001); receptor-interacting protein 3 (9.86, 0.005); spinal cord injury (8.49, 0.005); parp-1 (8.49, 0.005); steatosis (8.48, 0.005)
4	63	0.82	2016	necroptosis; lymphocytes; selenium; lead; chicken | mlkl; apoptosis; ripk3; herpesvirus; ul36	ferroptosis (37.02, 1.0E-4); rip1 (14.59, 0.001); mlkl (12.02, 0.001); trauma (7.68, 0.01); tcga (7.68, 0.01)
5	62	0.894	2009	necroptosis; apoptosis; inducing factor; c-jun terminal kinase; mitochondrial dysfunction | autophagy; c-flipl; mitochondrial dysfunction; cell cycle arrest; rip1	astrocytes (15.49, 1.0E-4); autophagy (15.05, 0.001); shikonin (13.68, 0.001); flow cytometry (12.77, 0.001); staurosporine (11.42, 0.001)
6	19	0.988	2009	rip1; beta-lapachone; parp1; nqo1; l929 fibroblastoma cells | neurodegeneration; apoptosis; poly(adp-ribosylation); mitochondria; mitophagy	aif (30.98, 1.0E-4); bid (14.47, 0.001); calpain (10.7, 0.005); retinal ganglion cells-5 (9.03, 0.005); caspase-independent pcd (7.22, 0.01)
7	15	0.96	2014	necroptosis; calcium; cardiomyocytes; di-(2-ethyl hexyl)phthalate; taxifolin | oxidative stress; high glucose; calmodulin-dependent protein kinase ii; protein phosphatase; dexrazoxane	myocardial ischemia (15.18, 1.0E-4); smac (12.95, 0.001); calcium (10.85, 0.001); cardiomyocytes (10.12, 0.005); melatonin (10.12, 0.005)
8	15	0.929	2016	necroptosis; mlkl; prognosis; meta-analysis; cancer | domain-like protein; esophageal squamous cell carcinoma; mixed lineage kinase; phosphorylated mixed lineage kinase; solid lipid nanoparticles	prognosis (21.16, 1.0E-4); ruthenium (10.54, 0.005); esophageal squamous cell carcinoma (10.54, 0.005); bioinorganic chemistry (10.54, 0.005); colorectal cancer (5.3, 0.05)

## Sheet: keywords timeline
Cluster ID	Size	Silhouette	Mean(Year)	Top Terms (LSI)	Top Terms (log-likelihood ratio, p-level)
0	142	0.651	2016	reperfusion injury; cell death; oxidative stress; signaling pathway; spinal cord injury | tissue injury; tumor necrosis; tumor necrosis factor; tnf alpha; ripk3-dependent necroptosis	rat model (2582.53, 1.0E-4); reperfusion injury (2104.03, 1.0E-4); cardiac arrest (1832.9, 1.0E-4); cerebral ischemia-reperfusion injury (1684, 1.0E-4); doxorubicin-induced cardiotoxicity (1635.83, 1.0E-4)
1	134	0.588	2015	cell death; breast cancer cell; anticancer effect; programmed cell death; protective effect | tnf-induced necroptosis; mouse model; domain-like protein; acute kidney injury; alpha-induced necroptosis	anticancer effect (2890.12, 1.0E-4); apoptosis autophagy (2420.68, 1.0E-4); colon cancer cell (2254.22, 1.0E-4); ovarian cancer (2209.72, 1.0E-4); multiple myeloma cell (2087.74, 1.0E-4)
2	116	0.55	2016	cell death; necroptotic cell death; molecular switch; programmed cell death; cell death pathway | mixed lineage kinase; receptor-interacting protein kinase; interacting protein; tnf-induced necroptosis; mouse model	molecular switch (1854.63, 1.0E-4); endogenous rna (1209.52, 1.0E-4); bone marrow (1108.61, 1.0E-4); influenza virus infection (1046.97, 1.0E-4); zbp1-mediated necroptosis (918.1, 1.0E-4)
3	112	0.632	2017	cell death; oxidative stress; smoke-induced necroptosis; bronchial epithelium; dextran sodium | mixed lineage kinase; mouse model; receptor-interacting protein kinase; domain-like protein; endothelial cell	smoke-induced necroptosis (1749.13, 1.0E-4); bronchial epithelium (1724.84, 1.0E-4); dextran sodium (1690.85, 1.0E-4); cigarette smoke exposure (1608.43, 1.0E-4); piglet model (1569.61, 1.0E-4)
4	109	0.734	2014	cell death; necroptotic cell death; mixed lineage kinase; pseudokinase mlkl; interacting protein | glioma cell; macrophage necroptosis; mlkl deficiency; heat shock protein; ros production	pseudokinase mlkl (2429.92, 1.0E-4); necroptotic cell death (1913.34, 1.0E-4); tnf-induced necroptosis (1898.95, 1.0E-4); rip3 deficiency (1761.84, 1.0E-4); tumor necrosis (1699.18, 1.0E-4)
5	69	0.696	2016	cell death; endoplasmic reticulum stress; neuronal cell death; mouse model; axonal degeneration | hepatocellular carcinoma; protective effect; mixed lineage kinase; spinal cord injury; metabolizing peroxide	neuronal cell death (1753.87, 1.0E-4); axonal degeneration (1384.76, 1.0E-4); pancreatic injury (807.8, 1.0E-4); basic amino acid (807.8, 1.0E-4); l-arginine l-ornithine (807.8, 1.0E-4)
6	8	0.961	2014	suppressive function; rip1-dependent bid cleavage; 3-independent cell death; fibroblastoma cell; intrinsic pathway | streptococcus infection; epithelial keratinocyte; programmed cell death; rip1-dependent bid cleavage; suppressive function	suppressive function (113.18, 1.0E-4); 3-independent cell death (94.21, 1.0E-4); fibroblastoma cell (94.21, 1.0E-4); rip1-dependent bid cleavage (94.21, 1.0E-4); intrinsic pathway (75.22, 1.0E-4)
7	6	0.971	2020	deficiency-induced autoinflammation; thymic epithelial cell development; dual role; inhibiting macrophage surface tlr4 expression; erlotinib protest | erlotinib protest; lps-induced parthanato; inhibiting macrophage surface tlr4 expression; stem cell identity; skin homeostasis	deficiency-induced autoinflammation (82.66, 1.0E-4); thymic epithelial cell development (61.81, 1.0E-4); dual role (61.81, 1.0E-4); erlotinib protest (41.09, 1.0E-4); lps-induced parthanato (41.09, 1.0E-4)
