# Supplementary material for: Knowledge Mapping of Necroptosis From 2012 to 2021: A Bibliometric Analysis
Source: Front Immunol. 2022 Jun 13;13:917155. doi: 10.3389/fimmu.2022.917155 (PMC9234124; doi:10.3389/fimmu.2022.917155)
Supplement: Supplementary Table 3 — High-frequency co-cited references (.xlsx). [file Table_3.xlsx]

## Sheet: co-cited references
Co-cited references with citation ≥100
Rank	Co-cited references	Citations
1	sun lm, 2012, cell, v148, p213, doi 10.1016/j.cell.2011.11.031	714
2	cho y, 2009, cell, v137, p1112, doi 10.1016/j.cell.2009.05.037	657
3	degterev a, 2005, nat chem biol, v1, p112, doi 10.1038/nchembio711	652
4	he sd, 2009, cell, v137, p1100, doi 10.1016/j.cell.2009.05.021	647
5	vandenabeele p, 2010, nat rev mol cell bio, v11, p700, doi 10.1038/nrm2970	542
6	zhang dw, 2009, science, v325, p332, doi 10.1126/science.1172308	539
7	degterev a, 2008, nat chem biol, v4, p313, doi 10.1038/nchembio.83	520
8	pasparakis m, 2015, nature, v517, p311, doi 10.1038/nature14191	463
9	wang hy, 2014, mol cell, v54, p133, doi 10.1016/j.molcel.2014.03.003	438
10	cai zy, 2014, nat cell biol, v16, p55, doi 10.1038/ncb2883	348
11	linkermann a, 2014, new engl j med, v370, p455, doi 10.1056/nejmra1310050	294
12	murphy jm, 2013, immunity, v39, p443, doi 10.1016/j.immuni.2013.06.018	289
13	vanden berghe t, 2014, nat rev mol cell bio, v15, p134, doi 10.1038/nrm3737	284
14	oberst a, 2011, nature, v471, p363, doi 10.1038/nature09852	271
15	holler n, 2000, nat immunol, v1, p489, doi 10.1038/82732	269
16	zhao j, 2012, p natl acad sci usa, v109, p5322, doi 10.1073/pnas.1200012109	268
17	kaczmarek a, 2013, immunity, v38, p209, doi 10.1016/j.immuni.2013.02.003	257
18	li jx, 2012, cell, v150, p339, doi 10.1016/j.cell.2012.06.019	252
19	kaiser wj, 2011, nature, v471, p368, doi 10.1038/nature09857	245
20	chen x, 2014, cell res, v24, p105, doi 10.1038/cr.2013.171	223
21	christofferson de, 2010, curr opin cell biol, v22, p263, doi 10.1016/j.ceb.2009.12.003	219
22	newton k, 2004, mol cell biol, v24, p1464, doi 10.1128/mcb.24.4.1464-1469.2004	204
23	dondelinger y, 2014, cell rep, v7, p971, doi 10.1016/j.celrep.2014.04.026	198
24	kaiser wj, 2013, j biol chem, v288, p31268, doi 10.1074/jbc.m113.462341	193
25	gunther c, 2011, nature, v477, p335, doi 10.1038/nature10400	191
26	newton k, 2014, science, v343, p1357, doi 10.1126/science.1249361	191
27	wang zg, 2012, cell, v148, p228, doi 10.1016/j.cell.2011.11.030	183
28	weinlich r, 2017, nat rev mol cell bio, v18, p127, doi 10.1038/nrm.2016.149	176
29	hitomi ji, 2008, cell, v135, p1311, doi 10.1016/j.cell.2008.10.044	175
30	mandal p, 2014, mol cell, v56, p481, doi 10.1016/j.molcel.2014.10.021	168
31	wang l, 2008, cell, v133, p693, doi 10.1016/j.cell.2008.03.036	165
32	welz ps, 2011, nature, v477, p330, doi 10.1038/nature10273	165
33	duprez l, 2011, immunity, v35, p908, doi 10.1016/j.immuni.2011.09.020	164
34	he sd, 2011, p natl acad sci usa, v108, p20054, doi 10.1073/pnas.1116302108	159
35	feoktistova m, 2011, mol cell, v43, p449, doi 10.1016/j.molcel.2011.06.011	156
36	silke j, 2015, nat immunol, v16, p689, doi [10.1038/ni.3206 10.1038/ni0815-889b]	153
37	rickard ja, 2014, cell, v157, p1175, doi 10.1016/j.cell.2014.04.019	150
38	micheau o, 2003, cell, v114, p181, doi 10.1016/s0092-8674(03)00521-x	148
39	takahashi n, 2012, cell death dis, v3, doi 10.1038/cddis.2012.176	145
40	upton jw, 2012, cell host microbe, v11, p290, doi [10.1016/j.chom.2012.01.016 10.1016/j.chom.2019.09.004]	144
41	wu jf, 2013, cell res, v23, p994, doi 10.1038/cr.2013.91	141
42	dillon cp, 2014, cell, v157, p1189, doi 10.1016/j.cell.2014.04.018	138
43	dixon sj, 2012, cell, v149, p1060, doi 10.1016/j.cell.2012.03.042	135
44	galluzzi l, 2012, cell death differ, v19, p107, doi 10.1038/cdd.2011.96	135
45	linkermann a, 2012, kidney int, v81, p751, doi 10.1038/ki.2011.450	134
46	ofengeim d, 2013, nat rev mol cell bio, v14, p727, doi 10.1038/nrm3683	134
47	hildebrand jm, 2014, p natl acad sci usa, v111, p15072, doi 10.1073/pnas.1408987111	133
48	upton jw, 2010, cell host microbe, v7, p302, doi 10.1016/j.chom.2010.03.006	133
49	dannappel m, 2014, nature, v513, p90, doi 10.1038/nature13608	129
50	ofengeim d, 2015, cell rep, v10, p1836, doi 10.1016/j.celrep.2015.02.051	129
51	tenev t, 2011, mol cell, v43, p432, doi 10.1016/j.molcel.2011.06.006	124
52	zhang t, 2016, nat med, v22, p175, doi 10.1038/nm.4017	122
53	newton k, 2016, cell death differ, v23, p1565, doi 10.1038/cdd.2016.46	121
54	linkermann a, 2013, p natl acad sci usa, v110, p12024, doi 10.1073/pnas.1305538110	118
55	zhou w, 2014, semin cell dev biol, v35, p14, doi 10.1016/j.semcdb.2014.07.013	117
56	declercq w, 2009, cell, v138, p229, doi 10.1016/j.cell.2009.07.006	116
57	lawlor ke, 2015, nat commun, v6, doi 10.1038/ncomms7282	116
58	vercammen d, 1998, j exp med, v187, p1477, doi 10.1084/jem.187.9.1477	116
59	moriwaki k, 2013, gene dev, v27, p1640, doi 10.1101/gad.223321.113	114
60	vandenabeele p, 2010, sci signal, v3, doi 10.1126/scisignal.3115re4	114
61	hanahan d, 2011, cell, v144, p646, doi 10.1016/j.cell.2011.02.013	112
62	ito y, 2016, science, v353, p603, doi 10.1126/science.aaf6803	111
63	han jh, 2011, nat immunol, v12, p1143, doi 10.1038/ni.2159	110
64	berger sb, 2014, j immunol, v192, p5476, doi 10.4049/jimmunol.1400499	106
65	galluzzi l, 2018, cell death differ, v25, p486, doi 10.1038/s41418-017-0012-4	106
66	kelliher ma, 1998, immunity, v8, p297, doi 10.1016/s1074-7613(00)80535-x	106
67	lin y, 1999, gene dev, v13, p2514, doi 10.1101/gad.13.19.2514	103
68	zhang hb, 2011, nature, v471, p373, doi 10.1038/nature09878	103
69	galluzzi l, 2017, annu rev pathol-mech, v12, p103, doi 10.1146/annurev-pathol-052016-100247	102
70	galluzzi l, 2008, cell, v135, p1161, doi 10.1016/j.cell.2008.12.004	101
71	vanlangenakker n, 2012, cell death differ, v19, p75, doi 10.1038/cdd.2011.164	100
